# Supplementary material for: A longitudinal sampling study of transcriptomic and epigenetic profiles in patients with thrombocytopenia syndrome
Source: Nat Commun. 2021 Sep 24;12:5629. doi: 10.1038/s41467-021-25804-z (PMC8463551; doi:10.1038/s41467-021-25804-z)
Supplement: Supplementary file 3 — Source Data [file 41467_2021_25804_MOESM3_ESM.xlsx]

## Sheet: Figure 2b
Figure 2b
Ensembl Gene ID	positive1	positive2	positive3	positive4	positive5	positive6	positive7	negative1	negative2	negative3	negative4
ENSG00000109272.4	0	4.53668	0	3.00704	3.91397	0	0	72.0685	817.254	178.778	474.633
ENSG00000119280.16	0	4.53668	9.49492	6.01408	8.51864	0	5.83101	76.2035	194.541	165.638	213.89
ENSG00000198478.8	0	18.1467	7.59593	11.5986	37.9886	25.9479	17.493	160.086	1214.37	941.437	1222.23
ENSG00000076770.14	7.50968	31.7568	11.3939	6.87323	21.4117	0	23.3241	704.735	962.658	101.319	1593.99
ENSG00000162367.11	0	11.3417	5.69695	6.44366	14.5047	10.3792	2.91551	76.7943	193.536	168.75	260.743
ENSG00000266412.5	82.6065	149.71	81.6563	99.6619	170.603	155.687	116.62	3429.45	2008.7	830.263	2576.87
ENSG00000162722.9	30.0387	99.807	58.8685	10.5246	88.4097	51.8958	46.6481	3362.7	2475.24	479.969	3162.52
ENSG00000005249.13	37.5484	72.5869	17.0909	19.1162	64.4654	20.7583	20.4086	271.734	1364.34	879.366	1501.31
ENSG00000128487.16	15.0194	18.1467	36.0807	29.426	36.8374	20.7583	17.493	400.512	480.69	125.525	427.781
ENSG00000101162.3	22.529	145.174	43.6766	34.1514	128.585	93.4124	93.2962	663.384	3644.4	2128.74	3441.6
ENSG00000070182.21	0	4.53668	32.2827	10.5246	21.4117	10.3792	2.91551	955.793	595.953	86.4497	727.228
ENSG00000180354.16	30.0387	63.5135	26.5858	14.9278	49.8456	72.6541	17.493	273.506	804.559	768.192	845.377
ENSG00000158856.18	52.5677	99.807	79.7573	16.5387	45.356	31.1375	64.1412	1344.49	1116.65	366.547	1384.18
ENSG00000184979.9	135.174	86.1969	70.2624	112.979	43.9746	83.0332	172.015	3.54435	4.01869	4.49538	0
ENSG00000082146.13	7.50968	13.61	11.3939	2.79225	5.98607	0	0	819.336	542.705	17.9815	1144.82
ENSG00000088726.16	0	9.07336	3.79797	5.15492	6.90701	0	5.83101	37.8064	101.015	114.114	104.908
ENSG00000104267.10	7.50968	18.1467	7.59593	12.0282	33.1536	20.7583	26.2396	120.508	262.493	694.537	301.484
ENSG00000156265.15	22.529	63.5135	13.2929	9.66548	21.4117	41.5166	23.3241	221.522	592.939	1661.91	437.966
ENSG00000133816.15	22.529	13.61	7.59593	29.1038	21.4117	10.3792	23.3241	456.04	474.205	56.1923	535.745
ENSG00000165406.16	90.1161	63.5135	56.9695	73.0281	63.5445	72.6541	77.2609	2375.31	1417.96	163.736	4278.83
ENSG00000101856.10	15.0194	40.8301	24.6868	13.9613	61.4724	51.8958	40.8171	194.349	699.982	678.111	666.116
ENSG00000198948.12	0	18.1467	0	3.00704	8.74888	10.3792	8.74652	54.6421	314.462	341.649	293.335
ENSG00000197959.14	30.0387	13.61	11.3939	10.4172	22.1024	10.3792	14.5775	62.3215	300.579	326.088	252.594
ENSG00000068796.16	45.0581	86.1969	49.3736	28.1373	67.9189	93.4124	88.923	283.548	1571.67	1081.14	917.692
ENSG00000049323.16	22.529	18.1467	26.5858	11.169	26.4769	20.7583	34.9861	85.6551	392.735	251.223	631.486
ENSG00000119950.21	15.0194	31.7568	18.9898	21.0493	21.642	0	5.83101	541.104	717.701	38.3837	1114.27
ENSG00000124491.15	30.0387	145.174	32.2827	35.6549	199.152	124.55	78.7187	776.803	3388.3	2053.18	4823.74
ENSG00000073792.15	7.50968	18.1467	1.89898	9.45069	16.1164	0	0	180.466	248.793	88.6974	197.594
ENSG00000187699.10	30.0387	22.6834	13.2929	6.65844	39.1397	20.7583	40.8171	151.226	456.303	603.419	307.595
ENSG00000101782.15	75.0968	154.247	85.4543	67.014	97.7342	93.4124	87.4652	1035.54	1072.62	353.752	1269.08
ENSG00000164116.16	0	4.53668	3.79797	2.57746	9.43958	0	0	28.9455	146.317	112.73	110.001
ENSG00000163735.7	0	0	0	1.28873	3.68374	10.3792	2.91551	17.7218	120.561	186.04	112.038
ENSG00000163958.14	105.135	22.6834	51.2726	106.213	88.7551	62.2749	55.3946	2.95363	1.46134	1.0374	4.0741
ENSG00000198876.13	60.0774	63.5135	26.5858	29.426	38.449	62.2749	58.3101	2543.66	2178.95	35.9631	3928.45
ENSG00000163736.4	52.5677	251.786	43.6766	57.1337	284.454	93.4124	122.451	1313.18	3739.48	2578.97	4459.11
ENSG00000171552.13	82.6065	122.49	68.3634	59.0668	43.5142	51.8958	90.3807	1922.22	1415.86	140.394	2758.17
ENSG00000128266.9	0	22.6834	1.89898	3.7588	5.98607	10.3792	2.91551	34.8528	173.808	248.802	270.928
ENSG00000123091.5	75.0968	54.4402	36.0807	45.8573	68.3794	145.308	52.4791	569.459	672.034	386.257	1112.23
ENSG00000110799.13	0	0	3.79797	4.72535	5.29537	0	2.91551	21.8568	116.359	40.4584	165.001
ENSG00000145335.15	45.0581	31.7568	102.545	5.36971	26.7071	10.3792	8.74652	2728.56	1871.52	158.376	2788.72
ENSG00000172331.12	15.0194	15.8784	15.1919	9.02112	15.1954	0	20.4086	928.324	449.362	8.64497	1193.71
ENSG00000184500.15	0	4.53668	0	3.86619	10.1303	0	0	39.2832	210.798	77.1131	162.964
ENSG00000120885.21	67.5871	104.344	74.0604	97.8362	199.843	124.55	110.789	344.393	1711.87	1457.89	2098.16
ENSG00000133606.11	97.6258	122.49	127.232	175.912	140.558	134.929	154.522	1724.62	2589.31	296.868	5769.95
ENSG00000029534.20	7.50968	27.2201	47.4746	8.05457	27.1676	0	34.9861	878.999	656.233	86.1039	462.411
ENSG00000060138.13	90.1161	81.6602	140.525	42.7429	73.905	62.2749	72.8877	2333.36	1505.18	129.675	2092.05
ENSG00000170271.11	7.50968	22.6834	24.6868	9.12851	23.1385	10.3792	29.1551	105.74	232.17	164.427	187.409
ENSG00000082781.12	0	18.1467	3.79797	7.73239	18.1885	0	5.83101	36.625	196.185	151.46	366.669
ENSG00000136929.13	30.0387	22.6834	70.2624	13.9613	52.0328	10.3792	23.3241	258.738	360.768	334.214	372.781
ENSG00000228474.6	45.0581	81.6602	43.6766	15.4648	50.306	31.1375	43.7326	203.209	565.904	513.511	421.67
ENSG00000177119.16	7.50968	45.3668	37.9797	35.4401	96.1225	57.0853	52.4791	184.897	697.973	768.883	727.228
ENSG00000127920.5	0	18.1467	13.2929	2.36267	26.4769	10.3792	26.2396	94.516	335.56	296.349	338.151
ENSG00000148498.16	0	13.61	7.59593	4.08098	11.0512	10.3792	8.74652	46.6673	125.31	131.404	93.7044
ENSG00000150093.19	45.0581	104.344	89.2522	75.8203	128.931	62.2749	134.113	274.096	1271.73	893.198	1299.64
ENSG00000019102.12	0	4.53668	0	0.644366	3.56862	0	5.83101	19.7893	92.7038	70.37	128.334
ENSG00000188536.13	82.6065	31.7568	195.595	9.98767	26.9373	31.1375	61.2257	11796.2	12036.1	48.066	8027
ENSG00000159023.21	214.026	154.247	241.171	114.267	126.859	93.4124	201.17	3350.3	2925.24	344.934	3309.19
ENSG00000086232.13	52.5677	154.247	83.5553	56.4894	86.5678	93.4124	109.332	516.294	930.691	486.885	873.895
ENSG00000104765.16	127.665	108.88	165.212	54.5563	84.9562	207.583	81.6342	2454.46	2395.14	225.288	6056.16
ENSG00000173542.8	0	18.1467	1.89898	5.79929	20.0303	0	26.2396	69.1148	335.012	272.489	272.965
ENSG00000107438.9	52.5677	31.7568	18.9898	19.5458	49.27	51.8958	34.9861	151.816	508.272	434.669	242.409
ENSG00000150867.14	150.194	181.467	70.2624	89.1372	91.7481	51.8958	137.029	935.413	1213.64	460.777	1597.05
ENSG00000130830.15	82.6065	104.344	26.5858	76.8943	107.289	134.929	55.3946	742.541	998.369	385.911	1061.3
ENSG00000177324.13	0	4.53668	13.2929	1.39613	3.68374	10.3792	0	30.7177	146.499	254.854	130.371
ENSG00000161911.11	0	22.6834	5.69695	3.22183	26.9373	20.7583	11.662	92.7438	297.2	182.755	389.077
ENSG00000148908.15	15.0194	45.3668	18.9898	14.3908	67.9189	41.5166	46.6481	165.403	495.577	504.52	395.188
ENSG00000117400.17	7.50968	4.53668	3.79797	0.429577	3.22327	0	0	28.9455	86.2191	61.5522	140.557
ENSG00000180628.15	37.5484	68.0502	47.4746	29.426	64.005	83.0332	90.3807	237.767	685.095	445.043	588.708
ENSG00000148484.18	30.0387	45.3668	17.0909	24.0563	111.433	114.171	32.0706	359.752	1021.11	966.162	598.893
ENSG00000034713.8	60.0774	49.9035	26.5858	40.8098	48.5793	72.6541	46.6481	372.157	350.356	165.292	674.264
ENSG00000057757.10	0	18.1467	15.1919	11.9208	10.5907	0	20.4086	579.501	242.4	18.6731	270.928
ENSG00000166086.12	0	18.1467	1.89898	7.4102	25.7862	10.3792	0	63.2076	447.17	278.195	355.466
ENSG00000117586.11	0	0	0	2.14789	1.3814	0	0	14.1774	46.7629	63.9728	18.3335
ENSG00000013306.16	7.50968	9.07336	47.4746	17.6127	12.2024	0	32.0706	1519.05	990.606	16.9441	845.377
ENSG00000158578.21	0	9.07336	11.3939	0.214789	3.4535	10.3792	0	2896.32	3364.1	3.11219	633.523
ENSG00000152484.14	7.50968	27.2201	30.3837	33.507	28.549	20.7583	46.6481	204.982	242.491	115.497	314.725
ENSG00000047597.7	7.50968	22.6834	7.59593	1.07394	21.4117	0	20.4086	386.925	298.022	55.3278	572.412
ENSG00000138735.16	15.0194	49.9035	20.8888	12.2429	55.8317	31.1375	17.493	105.74	329.806	453.515	482.781
ENSG00000185339.8	60.0774	13.61	32.2827	54.2341	138.14	93.4124	113.705	0	0.365335	2.42059	0
ENSG00000198336.9	0	0	3.79797	1.07394	0	0	0	155.065	99.4625	40.2855	10.1853
ENSG00000166681.13	22.529	36.2934	11.3939	4.29577	32.4629	20.7583	29.1551	133.504	425.798	222.521	295.373
ENSG00000149218.5	0	18.1467	5.69695	1.50352	13.5838	20.7583	20.4086	61.4354	283.5	269.55	285.187
ENSG00000124098.10	30.0387	22.6834	7.59593	3.6514	14.735	0	2.91551	671.654	710.394	7.95337	1505.38
ENSG00000165702.14	7.50968	13.61	7.59593	8.37675	22.5629	51.8958	20.4086	102.786	321.678	230.475	158.89
ENSG00000149212.11	45.0581	18.1467	13.2929	7.94717	13.1233	20.7583	37.9016	383.381	409.449	44.2622	598.893
ENSG00000185630.18	0	9.07336	0	6.87323	4.14421	10.3792	8.74652	69.7056	95.9004	54.6362	85.5562
ENSG00000236320.3	0	0	0	4.29577	5.18026	10.3792	8.74652	37.8064	86.7671	103.913	63.1486
ENSG00000026751.17	37.5484	74.8552	96.8482	34.1514	67.2282	103.792	139.944	3.54435	7.76337	2.76639	2.03705
ENSG00000109572.13	0	13.61	34.1817	13.9613	17.0373	41.5166	17.493	86.2459	234.91	198.488	279.076
ENSG00000072422.17	0	13.61	1.89898	6.33626	10.821	0	5.83101	32.4899	174.995	122.067	61.1116
ENSG00000204420.10	22.529	95.2703	32.2827	19.4384	89.7911	93.4124	55.3946	249.877	869.771	537.025	1190.66
ENSG00000259207.7	15.0194	34.0251	28.4848	5.36971	36.492	41.5166	40.8171	87.7227	609.653	250.877	942.137
ENSG00000180667.10	37.5484	22.6834	24.6868	14.8204	19.8001	20.7583	23.3241	566.21	382.414	23.1685	376.855
ENSG00000244734.4	720.929	356.129	1131.79	33.7218	100.152	145.308	170.557	204297	120458	331.794	84141.4
ENSG00000035403.17	120.155	140.637	47.4746	63.7922	236.105	238.72	148.691	493.846	2920.67	1449.24	3844.94
ENSG00000115604.10	491.884	104.344	68.3634	131.343	272.251	197.204	163.268	2.3629	10.2294	14.1777	4.0741
ENSG00000088826.18	7.50968	22.6834	18.9898	26.6338	35.2257	72.6541	20.4086	168.357	222.672	255.372	209.816
ENSG00000138061.12	135.174	36.2934	85.4543	126.51	165.193	145.308	72.8877	8.27015	4.93202	12.4488	2.03705
ENSG00000173868.11	22.529	18.1467	39.8787	12.2429	4.60467	41.5166	17.493	317.515	270.713	175.493	162.964
ENSG00000132970.13	0	0	3.79797	1.9331	2.7628	0	2.91551	11.2238	30.1401	56.1923	95.7414
ENSG00000206172.8	108.89	49.9035	228.828	9.66548	13.3536	31.1375	45.1904	11477.8	12189.7	39.7668	9360.25
ENSG00000119242.8	0	18.1467	11.3939	8.80633	17.6129	10.3792	11.662	38.9879	119.83	135.726	191.483
ENSG00000108960.9	0	40.8301	18.9898	13.5317	37.2978	72.6541	29.1551	143.546	409.997	525.96	344.262
ENSG00000133069.17	37.5484	40.8301	22.7878	8.69893	13.3536	10.3792	11.662	554.395	133.256	71.2345	374.818
ENSG00000196914.9	52.5677	117.954	155.717	30.9295	54.9107	51.8958	113.705	754.356	835.43	367.584	1175.38
ENSG00000163430.12	0	0	0.949492	2.57746	5.52561	0	5.83101	8.27015	66.8563	57.2297	256.669
ENSG00000005961.18	7.50968	95.2703	79.7573	15.787	153.336	62.2749	78.7187	411.44	1985.14	680.359	3878.55
ENSG00000134548.11	0	4.53668	5.69695	1.07394	2.53257	0	5.83101	21.2661	74.711	50.4866	59.0745
ENSG00000159346.13	217.781	140.637	102.545	130.806	206.404	249.1	190.966	1936.99	2138.31	361.705	3371.32
ENSG00000204010.3	0	0	0	0.536971	1.49652	0	0	141.479	70.6923	0.345799	113.056
ENSG00000004939.15	37.5484	9.07336	49.3736	6.44366	11.7419	0	14.5775	2429.06	2240.14	9.68236	572.412
ENSG00000140022.13	0	31.7568	15.1919	8.69893	36.492	0	21.8663	77.385	358.302	235.143	255.65
ENSG00000103942.13	0	0	1.89898	8.26936	5.98607	0	5.83101	37.8064	102.202	33.0238	61.1116
ENSG00000126709.15	1366.76	685.039	695.028	598.723	720.977	1183.22	1508.77	54.9374	37.8122	119.992	22.4076
ENSG00000100225.18	45.0581	81.6602	85.4543	61.6443	47.8886	31.1375	78.7187	729.545	873.242	66.0475	2497.43
ENSG00000175931.13	30.0387	49.9035	68.3634	76.3573	35.9164	10.3792	37.9016	942.502	514.757	72.4448	772.043
ENSG00000203485.13	0	13.61	20.8888	13.3169	15.8861	31.1375	17.493	53.756	145.586	134.861	370.743
ENSG00000111644.8	30.0387	11.3417	17.0909	8.48415	31.6571	0	8.74652	51.3931	243.222	258.83	188.427
ENSG00000137198.9	15.0194	18.1467	11.3939	11.706	21.642	62.2749	49.5636	451.905	300.853	94.0572	295.373
ENSG00000167100.14	0	4.53668	3.79797	4.51056	3.33839	10.3792	8.74652	21.8568	90.5118	49.2763	128.334
ENSG00000123739.11	0	4.53668	5.69695	6.01408	4.83491	10.3792	8.74652	17.131	80.191	99.59	106.945
ENSG00000108846.16	0	0	20.8888	10.9542	20.1454	20.7583	14.5775	51.9838	332.181	106.852	289.261
ENSG00000271503.6	45.0581	163.32	87.3532	35.0105	100.382	41.5166	160.353	390.469	1628.48	1017.34	704.82
ENSG00000168497.5	7.50968	86.1969	39.8787	55.845	184.878	238.72	160.353	493.846	2356.41	3437.24	3277.62
ENSG00000154917.11	0	9.07336	7.59593	4.40316	1.61164	10.3792	2.91551	41.9415	109.327	30.949	136.482
ENSG00000085733.16	0	63.5135	17.0909	15.5722	41.0967	0	40.8171	126.711	461.144	387.64	758.802
ENSG00000187109.14	82.6065	299.421	191.797	95.3661	450.452	259.479	239.072	1115.29	3449.22	2743.74	2291.68
ENSG00000147394.18	41.3032	58.9768	3.79797	24.7007	36.3769	10.3792	34.9861	113.419	379.674	307.761	550.004
ENSG00000102804.15	52.5677	104.344	36.0807	58.2077	114.426	103.792	113.705	200.256	927.677	1143.56	602.967
ENSG00000162366.8	0	4.53668	0	0	1.61164	0	0	46.0766	49.5029	14.5235	101.853
ENSG00000100351.16	60.0774	122.49	34.1817	27.2781	88.8702	114.171	142.86	298.907	1094.91	909.105	805.654
ENSG00000079308.19	7.50968	22.6834	36.0807	8.80633	12.8931	83.0332	34.9861	676.971	663.631	55.5007	462.411
ENSG00000167363.14	0	9.07336	1.89898	1.50352	2.53257	0	0	25.9919	45.8495	48.9305	22.4076
ENSG00000117592.9	45.0581	72.5869	28.4848	24.0563	38.6793	62.2749	32.0706	190.804	367.71	254.854	207.779
ENSG00000086189.10	0	4.53668	5.69695	4.08098	7.71283	10.3792	2.91551	7.38406	134.535	82.1272	152.779
ENSG00000181788.4	30.0387	45.3668	60.7675	73.2429	70.6817	93.4124	37.9016	525.745	345.607	119.992	1452.42
ENSG00000162368.13	7.50968	63.5135	28.4848	30.5	42.5932	0	49.5636	137.048	346.703	281.826	323.891
ENSG00000176903.4	15.0194	13.61	15.1919	9.45069	14.2745	10.3792	2.91551	58.4818	145.038	72.6177	93.7044
ENSG00000174175.17	0	36.2934	15.1919	4.83274	24.8652	10.3792	17.493	58.4818	248.976	140.394	336.114
ENSG00000065534.18	0	18.1467	7.59593	11.2764	28.0885	31.1375	52.4791	91.5624	355.288	214.049	304.539
ENSG00000131979.19	112.645	77.1236	112.04	140.15	138.486	238.72	134.113	24.8105	10.686	19.0189	6.11116
ENSG00000154146.13	45.0581	517.182	231.676	73.8872	416.378	311.375	399.424	1625.97	5128.48	4196.61	5814.76
ENSG00000172794.20	15.0194	40.8301	18.9898	24.2711	39.7153	31.1375	32.0706	69.1148	233.084	198.834	287.224
ENSG00000066926.11	7.50968	31.7568	30.3837	6.01408	5.29537	51.8958	11.662	775.327	473.657	10.8927	1222.23
ENSG00000130303.13	172.723	86.1969	81.6563	85.7006	94.626	217.962	172.015	10.0423	7.8547	22.4769	14.2594
ENSG00000081377.16	0	27.2201	20.8888	6.65844	11.7419	10.3792	11.662	35.4435	138.371	168.923	171.112
ENSG00000205038.12	7.50968	45.3668	7.59593	7.4102	12.2024	10.3792	26.2396	50.8024	192.349	134.861	484.818
ENSG00000105507.2	0	0	0	0.429577	1.3814	0	0	10.0423	16.0747	21.4395	24.4446
ENSG00000115993.13	26.2839	31.7568	13.2929	22.875	38.9095	20.7583	34.9861	293.59	342.228	59.1316	142.594
ENSG00000088827.12	653.342	190.541	231.676	695.593	272.597	404.787	521.876	18.9032	5.84536	35.2715	0
ENSG00000178732.5	0	0	0	0.214789	0.920935	0	0	4.13508	14.7961	27.6639	63.1486
ENSG00000099785.10	45.0581	54.4402	15.1919	45.3204	47.4281	41.5166	43.7326	114.01	319.211	217.162	412.503
ENSG00000090975.12	15.0194	13.61	20.8888	12.1356	22.7931	41.5166	11.662	49.9163	146.134	139.703	251.576
ENSG00000205639.11	0	4.53668	3.79797	2.14789	1.3814	0	5.83101	31.3084	42.5615	15.9067	59.0745
ENSG00000153071.15	0	40.8301	9.49492	7.62499	33.499	10.3792	20.4086	56.1189	285.509	317.616	171.112
ENSG00000130202.10	150.194	58.9768	79.7573	79.257	49.5002	124.55	212.832	14.1774	5.38869	12.4488	8.14821
ENSG00000173210.19	15.0194	49.9035	20.8888	10.0951	39.2548	72.6541	20.4086	97.4696	280.943	274.218	472.596
ENSG00000113140.11	0	285.811	91.1512	34.3662	160.703	134.929	96.2117	807.521	2360.25	2325.32	3352.99
ENSG00000136689.18	285.368	145.174	93.0502	95.1513	440.552	332.133	367.354	12.996	6.02803	32.5051	16.2964
ENSG00000183508.5	105.135	258.591	345.615	119.637	77.3585	41.5166	274.058	4516.98	3087.26	174.283	5916.62
ENSG00000196141.14	165.213	113.417	51.2726	52.0862	39.6002	134.929	139.944	12.4052	4.93202	7.26177	10.1853
ENSG00000116678.19	0	0	0	3.32922	4.83491	0	8.74652	20.0847	64.4816	42.879	46.8522
ENSG00000108839.12	0	13.61	3.79797	20.6197	20.4908	25.9479	17.493	38.3971	167.963	168.577	211.853
ENSG00000061918.13	0	4.53668	0	1.50352	17.728	20.7583	11.662	41.3508	179.562	208.69	232.224
ENSG00000184792.16	0	31.7568	51.2726	16.7535	51.8026	51.8958	52.4791	1099.34	797.983	42.1874	444.077
ENSG00000095303.17	22.529	127.027	91.1512	41.4542	131.463	176.446	116.62	250.467	1151.99	868.3	1417.79
ENSG00000117155.16	7.50968	4.53668	7.59593	10.0951	29.4699	20.7583	20.4086	51.9838	154.171	204.021	101.853
ENSG00000041353.10	7.50968	31.7568	17.0909	10.5246	47.0828	31.1375	52.4791	48.4395	261.763	608.433	346.299
ENSG00000186583.11	15.0194	9.07336	28.4848	41.5616	6.79189	20.7583	20.4086	0	0.73067	0.345799	0
ENSG00000164181.14	0	13.61	3.79797	2.57746	27.8583	20.7583	11.662	50.2116	173.077	241.195	162.964
ENSG00000144677.15	7.50968	13.61	1.89898	2.57746	11.2814	10.3792	11.662	22.4476	142.663	85.2394	179.261
ENSG00000223609.11	18.7742	2.26834	13.2929	0.859154	3.4535	0	2.91551	535.197	256.374	2.59349	170.094
ENSG00000035720.8	67.5871	31.7568	20.8888	9.88027	15.6559	20.7583	40.8171	0.590725	1.82668	1.55609	0
ENSG00000071205.11	0	4.53668	5.69695	9.45069	8.51864	0	17.493	23.629	94.6218	85.4123	73.3339
ENSG00000166046.11	45.0581	49.9035	15.1919	34.7957	45.0107	20.7583	23.3241	467.559	267.06	48.7576	306.576
ENSG00000118689.15	150.194	108.88	108.242	214.681	240.364	145.308	72.8877	1456.43	973.892	236.353	3339.75
ENSG00000078081.8	7.50968	36.2934	26.5858	5.47711	21.4117	10.3792	49.5636	0	0.548003	0.691597	0
ENSG00000137266.14	0	4.53668	3.79797	2.57746	2.0721	0	2.91551	26.2873	22.8334	22.304	34.6299
ENSG00000150637.9	0	58.9768	17.0909	12.6725	52.6084	31.1375	96.2117	142.955	616.32	630.045	558.152
ENSG00000169756.16	75.0968	131.564	56.9695	52.6232	126.859	155.687	134.113	215.024	759.988	1025.29	806.673
ENSG00000133193.12	7.50968	9.07336	13.2929	17.0757	8.864	20.7583	20.4086	94.516	125.036	28.5284	220.002
ENSG00000138760.10	142.684	49.9035	75.9593	80.3309	50.6514	72.6541	128.282	13.5867	10.7774	13.4861	6.11116
ENSG00000154188.10	0	0	5.69695	2.14789	2.30234	10.3792	2.91551	15.3589	45.6669	68.4681	38.704
ENSG00000115267.8	232.8	192.809	142.424	160.34	164.272	321.754	306.128	14.7681	20.8241	55.6736	14.2594
ENSG00000185745.10	773.497	408.301	176.605	116.952	204.563	570.853	667.651	15.9496	8.95071	52.9072	22.4076
ENSG00000108679.13	112.645	86.1969	163.313	164.958	252.336	269.858	309.044	11.5191	15.3441	42.879	10.1853
ENSG00000156381.9	15.0194	9.07336	18.9898	13.5317	8.51864	20.7583	14.5775	94.8114	88.4111	43.2248	146.668
ENSG00000013016.16	7.50968	40.8301	15.1919	9.66548	14.0443	41.5166	14.5775	53.756	196.368	135.38	238.335
ENSG00000138722.10	7.50968	9.07336	5.69695	3.6514	11.2814	31.1375	17.493	28.9455	112.341	125.525	220.002
ENSG00000171033.13	0	0	0	3.22183	1.3814	0	0	7.67943	42.9269	29.7387	22.4076
ENSG00000153162.9	0	18.1467	34.1817	13.1021	6.44654	10.3792	11.662	57.8911	159.195	149.385	91.6673
ENSG00000187608.10	818.555	920.946	442.463	557.161	168.301	851.09	1030.63	59.0725	20.2761	87.4871	69.2598
ENSG00000139572.4	45.0581	22.6834	20.8888	40.3802	50.1909	10.3792	40.8171	0	1.27867	3.45799	0
ENSG00000188282.12	15.0194	27.2201	81.6563	44.8908	16.0012	0	93.2962	0.590725	1.27867	1.38319	0
ENSG00000176783.15	82.6065	127.027	83.5553	81.4048	105.562	124.55	113.705	186.078	1043.12	632.984	458.337
ENSG00000155307.18	165.213	81.6602	51.2726	119.208	222.175	321.754	182.219	8.27015	11.1427	24.8975	20.3705
ENSG00000140416.21	37.5484	36.2934	15.1919	6.22887	30.3908	72.6541	11.662	105.149	243.313	281.826	350.373
ENSG00000287080.1	15.0194	81.6602	83.5553	79.4717	67.9189	62.2749	137.029	7.67943	6.57603	12.4488	4.0741
ENSG00000103769.10	75.0968	86.1969	17.0909	30.9295	76.4376	62.2749	90.3807	138.23	974.805	550.857	338.151
ENSG00000163874.11	195.252	81.6602	210.787	381.679	434.336	166.066	145.775	15.3589	11.3254	42.5332	6.11116
ENSG00000204634.12	165.213	45.3668	91.1512	180.959	139.867	176.446	81.6342	6.49798	9.13338	26.2807	4.0741
ENSG00000183019.7	180.232	45.3668	41.7776	56.4894	101.188	103.792	107.874	4.13508	3.47068	14.8693	8.14821
ENSG00000163754.17	187.742	81.6602	47.4746	62.933	72.1782	186.825	139.944	7.0887	12.6041	19.3647	6.11116
ENSG00000108771.13	97.6258	79.3919	49.3736	76.3573	24.1745	93.4124	131.198	2.3629	8.40271	9.68236	0
ENSG00000122786.20	0	13.61	20.8888	1.71831	17.9582	31.1375	17.493	60.8447	170.246	161.142	220.002
ENSG00000166794.4	105.135	102.075	148.121	35.8697	36.492	62.2749	113.705	11.2238	7.21537	11.5843	8.14821
ENSG00000136819.15	22.529	79.3919	47.4746	46.7165	26.7071	51.8958	52.4791	692.034	412.92	51.3511	318.799
ENSG00000225528.3	0	9.07336	3.79797	0.859154	1.15117	10.3792	5.83101	20.38	70.7837	52.2156	100.834
ENSG00000111335.12	382.994	235.907	241.171	219.299	141.594	435.924	368.812	21.2661	26.6695	71.2345	14.2594
ENSG00000156127.6	37.5484	40.8301	29.4342	39.7359	55.4863	62.2749	139.944	2.3629	5.29736	8.29917	2.03705
ENSG00000013561.18	22.529	13.61	7.59593	9.23591	10.5907	10.3792	5.83101	113.419	103.938	8.47207	358.521
ENSG00000125384.7	105.135	45.3668	66.4644	231.972	217.11	186.825	134.113	14.7681	16.6227	21.2666	4.0741
ENSG00000158457.6	15.0194	22.6834	17.0909	7.94717	21.1815	31.1375	11.662	40.76	145.677	119.301	167.038
ENSG00000198018.7	37.5484	27.2201	13.2929	20.1901	16.9222	31.1375	34.9861	1.77218	2.74001	3.11219	0
ENSG00000138758.11	30.0387	40.8301	53.1715	18.794	28.3187	20.7583	40.8171	98.6511	233.358	194.512	154.816
ENSG00000137965.11	307.897	186.004	127.232	130.162	97.8493	124.55	271.142	19.4939	10.2294	41.15	10.1853
ENSG00000105701.16	413.032	394.691	412.079	359.126	314.154	280.237	294.466	3308.65	1973.54	764.907	2155.2
ENSG00000162772.17	22.529	40.8301	70.2624	28.8891	36.2618	20.7583	33.5283	3.54435	4.01869	5.53278	2.03705
ENSG00000187116.13	585.755	117.954	127.232	177.63	272.827	176.446	470.854	23.629	16.1661	30.4303	44.8151
ENSG00000184602.6	45.0581	104.344	58.8685	77.7534	120.873	72.6541	58.3101	108.103	759.349	465.618	556.115
ENSG00000050393.11	0	31.7568	20.8888	12.4577	18.8792	41.5166	26.2396	59.0725	171.433	224.769	124.26
ENSG00000107863.18	37.5484	36.2934	43.6766	29.3186	42.1328	62.2749	29.1551	59.6632	285.875	255.718	260.743
ENSG00000163737.3	97.6258	290.348	66.4644	96.2253	593.427	363.27	416.918	924.78	2840.94	3949.19	4340.96
ENSG00000108950.12	15.0194	18.1467	81.6563	51.0123	36.492	51.8958	128.282	3.54435	1.64401	5.87858	3.05558
ENSG00000173334.4	202.761	249.517	365.554	301.885	173.021	155.687	297.382	27.7641	37.9948	69.1597	34.6299
ENSG00000153561.13	41.3032	31.7568	49.3736	63.3626	46.277	72.6541	67.0567	195.53	232.992	144.544	452.226
ENSG00000089127.13	420.542	267.664	119.636	151.426	161.164	321.754	282.804	17.131	10.2294	57.9213	12.2223
ENSG00000134070.5	67.5871	40.8301	81.6563	111.69	133.651	31.1375	58.3101	5.90725	12.7867	11.4114	8.14821
ENSG00000003436.16	0	9.07336	1.89898	5.15492	14.735	10.3792	2.91551	25.4012	76.903	77.8047	72.3153
ENSG00000170315.13	202.761	303.958	330.423	201.901	226.32	197.204	364.438	9075.01	2881.49	218.199	1120.38
ENSG00000276410.3	30.0387	36.2934	39.8787	48.1126	25.0955	72.6541	75.8032	5.31653	4.20135	7.60757	0
ENSG00000117143.13	30.0387	68.0502	72.1614	26.6338	18.5338	20.7583	51.0214	5.90725	2.74001	1.38319	2.03705
ENSG00000136826.15	37.5484	36.2934	66.4644	60.1408	101.303	93.4124	81.6342	10.0423	6.7587	11.0656	0
ENSG00000136732.16	7.50968	36.2934	74.0604	42.8503	27.2827	10.3792	37.9016	546.421	598.784	21.7853	344.262
ENSG00000156206.14	0	0	0	0.429577	0.920935	0	0	12.4052	24.6601	10.7198	6.11116
ENSG00000101335.10	0	136.1	45.5756	10.0951	28.7792	103.792	29.1551	235.109	843.559	479.969	1272.14
ENSG00000186431.19	352.955	136.1	64.5654	122.322	191.9	176.446	119.536	17.131	21.3721	34.2341	8.14821
ENSG00000043093.14	15.0194	13.61	17.0909	15.6796	21.4117	20.7583	29.1551	115.191	135.174	43.2248	122.223
ENSG00000182732.18	0	4.53668	0.949492	7.73239	2.99304	0	8.74652	17.131	37.6295	46.337	71.2968
ENSG00000124256.15	127.665	186.004	290.544	234.764	52.9537	145.308	195.339	14.4728	16.4401	36.3089	26.4817
ENSG00000173801.17	176.477	77.1236	64.5654	221.125	72.5236	176.446	177.846	7.67943	4.01869	27.3181	2.03705
ENSG00000130227.17	22.529	34.0251	53.1715	45.9647	33.1536	72.6541	37.9016	128.187	276.559	151.806	217.965
ENSG00000129472.15	7.50968	4.53668	19.9393	9.02112	6.21631	0	17.493	75.3174	95.7178	7.78047	412.503
ENSG00000166947.14	0	0	7.59593	1.07394	0	0	0	189.623	103.572	2.42059	50.9263
ENSG00000077984.6	548.207	235.907	55.0705	143.264	347.653	202.393	274.058	14.1774	35.2548	33.3696	26.4817
ENSG00000163590.14	0	0	7.59593	6.87323	5.98607	10.3792	11.662	18.9032	47.1282	54.982	118.149
ENSG00000143363.17	0	18.1467	1.89898	10.3098	13.1233	20.7583	8.74652	25.9919	135.996	133.305	75.3709
ENSG00000196459.14	0	0	13.2929	5.5845	2.99304	0	8.74652	19.4939	34.3415	94.403	67.2227
ENSG00000132819.17	127.665	104.344	134.828	174.408	81.2725	62.2749	237.614	1256.77	769.122	162.525	1646.96
ENSG00000139323.14	15.0194	18.1467	13.2929	7.30281	8.97911	10.3792	8.74652	42.2368	59.6409	55.6736	146.668
ENSG00000008441.16	30.0387	22.6834	24.6868	4.72535	5.87096	31.1375	2.91551	371.566	312.27	15.7338	199.631
ENSG00000114166.8	67.5871	77.1236	37.9797	88.7077	50.9968	72.6541	81.6342	626.464	384.972	95.2675	392.132
ENSG00000131171.13	60.0774	108.88	18.9898	41.2394	166.689	62.2749	69.9722	246.923	637.692	468.557	607.041
ENSG00000163568.15	82.6065	77.1236	26.5858	10.9542	39.1397	93.4124	55.3946	2.95363	5.02336	6.57018	2.03705
ENSG00000044574.8	240.31	326.641	577.291	325.834	190.173	311.375	527.707	48.4395	47.4936	81.6085	14.2594
ENSG00000166963.13	7.50968	54.4402	30.3837	15.0352	30.3908	0	72.8877	131.732	390.908	105.814	454.263
ENSG00000146376.11	37.5484	22.6834	18.9898	7.94717	24.1745	62.2749	17.493	49.6209	183.398	227.536	291.298
ENSG00000133742.13	7.50968	4.53668	28.4848	0	10.5907	0	2.91551	1091.96	296.104	1.72899	674.264
ENSG00000117226.12	120.155	145.174	30.3837	37.4806	54.3351	186.825	46.6481	8.27015	9.68138	6.22438	10.1853
ENSG00000204323.5	0	4.53668	5.69695	8.37675	9.66981	0	2.91551	31.3084	61.9243	34.5799	28.5187
ENSG00000103342.13	15.0194	63.5135	119.636	59.8186	48.4642	83.0332	157.437	1286.6	939.642	45.2996	1085.75
ENSG00000156515.23	52.5677	127.027	113.939	93.2182	76.2073	134.929	99.1272	861.277	490.28	220.62	366.669
ENSG00000125148.7	300.387	213.224	115.838	98.9101	202.375	228.341	192.423	32.4899	15.5267	35.6173	2.03705
ENSG00000276368.1	30.0387	95.2703	68.3634	83.6601	56.4072	124.55	90.3807	10.6331	4.38402	17.2899	2.03705
ENSG00000138798.12	0	31.7568	0	4.51056	16.1164	10.3792	5.83101	33.6713	203.309	132.614	160.927
ENSG00000042493.16	135.174	86.1969	77.8583	114.053	84.8411	207.583	72.8877	9.4516	14.4307	21.4395	26.4817
ENSG00000169313.9	0	0	0	0	4.14421	0	5.83101	11.8145	69.0483	99.9358	38.704
ENSG00000171848.15	37.5484	108.88	97.7977	74.2094	43.0537	20.7583	160.353	11.8145	7.48937	9.50946	2.03705
ENSG00000132530.17	533.187	610.183	243.07	200.827	290.9	487.82	626.834	28.9455	39.6389	101.146	65.1857
ENSG00000254709.7	135.174	2506.52	3607.12	1057.94	96.3528	197.204	3351.38	44.3044	10.9601	8.12627	2.03705
ENSG00000188677.14	11.2645	22.6834	42.7271	15.6796	34.535	31.1375	49.5636	70.887	189.609	153.016	227.131
ENSG00000185885.16	153.948	140.637	117.737	51.764	106.368	212.773	157.437	6.49798	5.57136	31.4677	17.3149
ENSG00000153574.9	0	13.61	9.49492	11.3838	9.66981	51.8958	8.74652	197.302	161.478	10.374	354.447
ENSG00000196565.15	0	0	0	0	0.34535	10.3792	0	61.14	73.7063	7.60757	14.2594
ENSG00000105887.11	157.703	220.029	85.4543	110.831	208.822	300.995	137.029	388.697	870.867	1127.13	1231.4
ENSG00000134668.12	0	0	0	3.00704	1.3814	0	2.91551	7.67943	39.0908	13.1404	32.5928
ENSG00000238243.3	0	4.53668	3.79797	0	1.03605	0	0	60.254	41.0089	4.14958	77.408
ENSG00000197461.13	15.0194	27.2201	5.69695	9.23591	11.0512	20.7583	11.662	28.3548	101.928	108.235	130.371
ENSG00000142669.15	142.684	190.541	71.2119	59.8186	188.331	217.962	74.3454	435.069	765.194	561.404	1122.42
ENSG00000105610.5	0	0	0	0	1.15117	0	0	60.8447	20.4588	0.691597	34.6299
ENSG00000196743.8	82.6065	45.3668	60.7675	36.9436	74.0201	51.8958	52.4791	8.86088	6.2107	12.7946	0
ENSG00000188191.15	7.50968	24.9517	18.9898	6.65844	13.3536	10.3792	26.2396	45.4858	105.034	67.0849	181.298
ENSG00000137959.16	450.581	176.931	91.1512	96.2253	151.724	155.687	370.269	18.9032	17.3534	43.9164	6.11116
ENSG00000121858.11	683.381	335.714	79.7573	74.3168	278.122	342.512	501.467	11.8145	13.3347	40.1126	40.741
ENSG00000158710.14	217.781	576.158	290.544	367.181	617.947	446.303	408.171	975.878	3016.94	2501.85	2560.57
ENSG00000183696.14	315.406	90.7336	125.333	228.105	162.084	259.479	145.775	51.6884	24.6601	29.3929	28.5187
ENSG00000198216.12	37.5484	22.6834	17.0909	42.5281	38.449	62.2749	26.2396	6.49798	2.92268	4.49538	0
ENSG00000278588.1	60.0774	45.3668	56.9695	26.6338	32.2327	62.2749	107.874	4.13508	6.2107	12.4488	4.0741
ENSG00000104320.13	217.781	179.199	55.0705	73.0281	267.416	290.616	215.748	12.4052	8.22004	42.879	16.2964
ENSG00000060237.17	262.839	204.151	233.575	349.031	250.034	363.27	282.804	1856.06	1872.8	370.35	1739.64
ENSG00000277775.1	52.5677	58.9768	51.2726	37.1584	40.9816	72.6541	72.8877	3.54435	4.01869	14.1777	8.14821
ENSG00000135047.15	75.0968	18.1467	22.7878	18.257	38.9095	62.2749	49.5636	2.3629	0.365335	1.0374	6.11116
ENSG00000119684.15	7.50968	18.1467	9.49492	3.6514	4.37444	20.7583	14.5775	21.8568	123.757	95.0946	99.8155
ENSG00000115155.17	142.684	104.344	676.988	878.915	132.384	404.787	196.797	16.8357	7.39803	35.2715	0
ENSG00000170581.14	221.536	181.467	211.737	245.074	109.937	269.858	354.234	41.6461	40.7349	64.6644	36.6669
ENSG00000134779.15	0	0	13.2929	10.4172	11.0512	10.3792	8.74652	67.9334	62.655	19.7105	99.8155
ENSG00000102265.12	60.0774	68.0502	20.8888	44.2464	80.2364	51.8958	49.5636	131.732	346.429	217.853	262.78
ENSG00000169704.4	7.50968	9.07336	13.2929	3.22183	17.0373	20.7583	0	31.3084	89.5984	116.188	114.075
ENSG00000100906.10	2177.81	1270.27	2094.58	3630.03	5622.42	2449.48	2258.06	211.48	163.67	555.18	226.113
ENSG00000004468.13	30.0387	104.344	85.4543	48.0052	14.0443	51.8958	201.17	8.86088	6.57603	5.53278	2.03705
ENSG00000136842.14	15.0194	18.1467	0	1.9331	3.68374	0	0	228.02	130.242	5.87858	124.26
ENSG00000155926.14	563.226	195.077	182.302	468.776	341.206	498.199	358.607	49.6209	53.1562	103.394	50.9263
ENSG00000157570.11	0	0	0	9.66548	4.37444	0	11.662	15.9496	61.7416	57.4026	75.3709
ENSG00000121104.8	90.1161	27.2201	26.5858	26.8486	28.7792	51.8958	43.7326	230.973	246.053	35.6173	812.784
ENSG00000275832.5	22.529	18.1467	15.1919	27.7077	6.21631	31.1375	8.74652	1.77218	0.548003	1.38319	0
ENSG00000034152.18	112.645	117.954	157.616	268.7	223.442	134.929	119.536	1193.26	729.574	284.938	957.414
ENSG00000110619.17	127.665	63.5135	123.434	73.2429	64.005	124.55	128.282	13.5867	18.9974	29.7387	12.2223
ENSG00000112078.14	56.3226	68.0502	34.1817	50.4753	56.9828	62.2749	72.8877	125.234	298.661	224.769	242.409
ENSG00000168785.8	0	9.07336	1.89898	1.39613	2.0721	20.7583	11.662	109.875	113.071	7.26177	140.557
ENSG00000155363.18	112.645	58.9768	180.403	155.614	41.6723	51.8958	215.748	12.4052	19.7281	20.4021	6.11116
ENSG00000119812.19	7.50968	22.6834	22.7878	12.2429	5.06514	10.3792	14.5775	0.590725	0.913338	1.0374	0
ENSG00000172159.16	48.8129	40.8301	9.49492	11.3838	35.9164	10.3792	17.493	82.1108	252.447	161.315	93.7044
ENSG00000205309.14	0	0	5.69695	2.79225	8.74888	20.7583	8.74652	18.9032	73.7977	53.9446	77.408
ENSG00000163959.10	37.5484	18.1467	22.7878	45.8573	12.0873	41.5166	49.5636	1.77218	1.27867	5.87858	0
ENSG00000163823.4	488.129	136.1	30.3837	73.0281	210.203	259.479	268.227	15.9496	8.03737	31.8135	18.3335
ENSG00000249992.1	0	9.07336	18.9898	2.36267	5.75584	0	14.5775	109.284	89.1417	20.0563	61.1116
ENSG00000160445.11	22.529	58.9768	11.3939	38.8767	33.499	10.3792	40.8171	138.23	196.916	67.0849	283.15
ENSG00000145386.10	22.529	45.3668	17.0909	18.0422	21.1815	31.1375	32.0706	4.7258	0.365335	1.72899	0
ENSG00000115590.14	1062.62	220.029	427.271	438.598	469.446	1100.19	377.558	15.3589	16.5314	74.0009	105.927
ENSG00000103148.15	37.5484	43.0985	34.1817	55.6302	6.21631	20.7583	29.1551	167.766	320.033	62.5896	273.983
ENSG00000110777.12	52.5677	176.931	267.757	78.8274	29.7001	83.0332	196.797	17.7218	5.48003	11.4114	0
ENSG00000185340.15	7.50968	40.8301	24.6868	9.45069	44.8956	62.2749	23.3241	64.9798	216.461	158.376	319.817
ENSG00000141543.12	52.5677	63.5135	104.444	135.961	79.3155	62.2749	189.508	14.1774	13.5174	26.6265	8.14821
ENSG00000112294.12	0	4.53668	0	1.9331	2.7628	0	13.1198	50.507	92.7038	2.42059	122.223
ENSG00000184357.4	60.0774	127.027	191.797	173.764	143.666	155.687	198.254	20.0847	12.0561	38.0379	38.704
ENSG00000102178.13	7.50968	9.07336	20.8888	11.8134	10.821	10.3792	14.5775	30.127	73.7977	71.2345	83.5191
ENSG00000151694.14	105.135	31.7568	71.2119	115.127	117.88	83.0332	81.6342	12.1099	19.3628	21.4395	10.1853
ENSG00000100219.16	82.6065	331.178	423.473	224.884	137.334	155.687	379.016	29.5363	25.9388	30.0845	0
ENSG00000159461.15	7.50968	54.4402	64.5654	47.8978	46.9677	51.8958	34.9861	162.449	230.526	139.876	205.742
ENSG00000011105.14	11.2645	9.07336	20.8888	3.54401	4.60467	0	11.662	21.2661	78.7297	71.9261	101.853
ENSG00000166974.12	45.0581	31.7568	34.1817	24.9155	43.0537	72.6541	61.2257	94.516	172.803	258.312	222.039
ENSG00000167671.12	30.0387	36.2934	93.0502	82.1566	63.1991	20.7583	69.9722	487.939	473.109	67.7765	268.891
ENSG00000119636.16	0	13.61	1.89898	2.14789	4.14421	0	11.662	34.8528	58.4536	15.9067	78.4265
ENSG00000157601.14	1764.77	1215.83	1196.36	1154.17	522.515	1287.01	2263.89	128.187	86.3104	332.313	46.8522
ENSG00000100614.18	150.194	86.1969	96.8482	97.9436	110.742	217.962	107.874	412.326	542.066	297.041	727.228
ENSG00000108576.10	0	0	0	0.536971	1.3814	0	0	1.18145	18.0841	33.8883	12.2223
ENSG00000108984.15	105.135	54.4402	28.4848	31.4665	51.6875	31.1375	67.0567	1.18145	9.49871	6.91597	6.11116
ENSG00000118503.15	886.142	571.622	983.673	1701.98	2770.06	882.228	1227.43	162.449	129.237	281.134	69.2598
ENSG00000103184.12	7.50968	9.07336	5.69695	1.28873	4.37444	0	5.83101	4.7258	52.4256	46.337	128.334
ENSG00000142185.16	97.6258	63.5135	51.2726	101.38	67.8038	72.6541	42.2749	5.90725	12.4214	16.7712	0
ENSG00000150681.10	90.1161	181.467	18.9898	43.8169	215.729	300.995	172.015	365.068	1355.3	2333.28	804.636
ENSG00000140479.17	7.50968	36.2934	0	4.94014	22.5629	41.5166	14.5775	52.5745	191.618	131.231	397.225
ENSG00000118985.16	52.5677	167.857	138.626	79.3644	54.4503	93.4124	201.17	25.4012	14.9787	10.0282	22.4076
ENSG00000165029.16	540.697	208.687	505.13	413.79	541.51	249.1	543.742	18.3125	37.8122	135.899	30.5558
ENSG00000115339.13	60.0774	22.6834	13.2929	20.6197	29.0094	20.7583	49.5636	1.77218	4.56669	4.49538	0
ENSG00000188313.13	281.613	244.981	71.2119	78.5052	158.631	435.924	170.557	15.3589	14.2481	41.8416	36.6669
ENSG00000197256.10	0	9.07336	12.3434	2.36267	3.22327	0	0	58.4818	55.8963	3.45799	148.705
ENSG00000151023.17	0	27.2201	0	3.43662	6.44654	10.3792	2.91551	17.7218	101.198	232.723	50.9263
ENSG00000173626.9	0	0	3.79797	0.859154	1.03605	0	0	2.95363	27.8568	21.4395	18.3335
ENSG00000068079.7	180.232	167.857	113.939	129.947	64.8108	280.237	256.565	7.67943	10.412	23.5143	48.8892
ENSG00000102230.13	0	27.2201	3.79797	2.14789	7.36748	0	8.74652	18.3125	137.549	49.1034	89.6303
ENSG00000184481.16	22.529	40.8301	51.2726	46.1795	34.3048	10.3792	17.493	170.424	166.136	62.5896	203.705
ENSG00000110880.10	82.6065	136.1	71.2119	55.5228	104.066	134.929	96.2117	175.445	574.398	425.332	413.522
ENSG00000169174.10	37.5484	9.07336	15.1919	26.2042	8.05818	10.3792	5.83101	0	1.46134	0.345799	0
ENSG00000128791.12	0	13.61	3.79797	3.22183	7.59771	10.3792	11.662	28.3548	53.3389	45.6454	52.9634
ENSG00000170476.15	22.529	240.444	381.696	94.5069	14.0443	10.3792	201.17	8.86088	1.18734	0.691597	0
ENSG00000119686.10	7.50968	22.6834	15.1919	19.2236	40.5211	62.2749	32.0706	4.7258	2.37468	1.72899	2.03705
ENSG00000047648.23	7.50968	24.9517	5.69695	1.9331	14.0443	10.3792	26.2396	42.5322	121.017	97.5152	122.223
ENSG00000125952.19	150.194	131.564	112.04	100.628	151.263	145.308	142.86	197.302	629.564	923.11	450.188
ENSG00000161203.13	75.0968	63.5135	75.9593	61.5369	81.9632	51.8958	90.3807	192.576	344.42	161.834	325.928
ENSG00000115607.9	202.761	18.1467	32.2827	63.7922	76.4376	93.4124	148.691	9.4516	15.0701	10.0282	6.11116
ENSG00000092531.10	37.5484	45.3668	17.0909	25.1303	53.7596	72.6541	43.7326	82.1108	187.874	219.582	252.594
ENSG00000071051.14	67.5871	49.9035	45.5756	47.0387	61.0119	83.0332	64.1412	88.018	424.885	292.891	188.427
ENSG00000022267.18	0	0	9.49492	0.644366	2.30234	41.5166	8.74652	67.3427	187.417	80.5711	99.8155
ENSG00000066697.14	0	18.1467	1.89898	1.9331	9.20935	10.3792	11.662	33.6713	77.0857	54.6362	67.2227
ENSG00000100362.13	0	0	0	0.322183	1.15117	0	0	1.18145	14.5221	16.5983	22.4076
ENSG00000167680.16	60.0774	22.6834	36.0807	89.889	66.4224	41.5166	72.8877	7.0887	3.28802	14.8693	2.03705
ENSG00000173744.17	330.426	124.759	113.939	263.223	181.885	249.1	166.184	51.3931	40.0042	50.1408	42.7781
ENSG00000100243.21	15.0194	36.2934	51.2726	41.7764	41.0967	67.4645	81.6342	97.4696	258.109	125.179	458.337
ENSG00000187098.15	7.50968	0	1.89898	1.07394	2.30234	10.3792	8.74652	18.9032	58.0883	45.9912	30.5558
ENSG00000138166.6	30.0387	199.614	419.675	130.162	39.4851	114.171	247.818	31.8992	7.48937	8.99077	10.1853
ENSG00000146232.16	105.135	72.5869	142.424	239.489	160.473	83.0332	192.423	24.8105	10.7774	37.0005	2.03705
ENSG00000152601.17	172.723	244.981	68.3634	123.611	327.047	217.962	333.826	343.211	1372.02	1444.4	1347.51
ENSG00000100325.15	7.50968	54.4402	53.1715	34.581	37.0676	41.5166	61.2257	456.04	370.267	36.3089	158.89
ENSG00000003509.16	7.50968	9.07336	13.2929	6.44366	4.37444	20.7583	7.28877	0.590725	0.182668	0.345799	0
ENSG00000169621.10	15.0194	22.6834	3.79797	6.87323	13.2384	20.7583	11.662	29.2409	84.3924	90.5993	89.6303
ENSG00000166523.7	382.994	292.616	235.474	79.257	331.191	394.408	268.227	7.67943	7.8547	78.1505	20.3705
ENSG00000137265.15	30.0387	95.2703	212.686	74.639	36.7223	51.8958	241.987	17.131	14.4307	9.33656	9.16673
ENSG00000141504.11	45.0581	13.61	34.1817	42.7429	21.1815	20.7583	17.493	5.31653	3.47068	4.32248	0
ENSG00000173193.15	443.071	467.278	430.12	353.542	297.922	508.578	794.476	98.0604	101.563	133.824	99.8155
ENSG00000278463.1	7.50968	18.1467	41.7776	23.1972	26.7071	31.1375	49.5636	1.18145	1.27867	5.87858	2.03705
ENSG00000127831.10	0	9.07336	5.69695	0.859154	4.60467	0	0	11.8145	74.5283	30.4303	24.4446
ENSG00000162852.14	15.0194	40.8301	32.2827	22.2306	32.4629	72.6541	58.3101	49.0302	237.376	343.032	169.075
ENSG00000166527.8	142.684	58.9768	32.2827	19.7605	98.6551	145.308	37.9016	2.95363	0.182668	4.49538	10.1853
ENSG00000177575.12	67.5871	58.9768	79.7573	81.8344	406.132	742.109	26.2396	8.27015	4.65802	15.9067	0
ENSG00000134333.14	195.252	136.1	146.222	140.472	203.757	373.649	236.156	41.9415	36.5335	64.6644	12.2223
ENSG00000135070.15	7.50968	13.61	7.59593	9.55809	19.1094	51.8958	37.9016	115.782	103.39	56.711	197.594
ENSG00000185507.21	548.207	544.402	493.736	472.535	202.26	508.578	778.44	52.5745	41.4655	163.563	16.2964
ENSG00000169398.19	11.2645	54.4402	20.8888	7.19542	23.4838	10.3792	23.3241	43.7137	179.288	144.717	118.149
ENSG00000273703.1	15.0194	49.9035	47.4746	28.7817	33.3839	114.171	55.3946	6.49798	0.548003	6.91597	2.03705
ENSG00000157557.13	630.813	208.687	262.06	459.862	430.997	311.375	234.698	58.4818	41.1915	126.562	30.5558
ENSG00000143641.10	375.484	77.1236	169.01	129.195	73.2143	62.2749	126.825	21.2661	27.5828	28.1826	20.3705
ENSG00000105967.16	67.5871	27.2201	9.49492	8.80633	32.6932	72.6541	75.8032	2.95363	3.47068	4.14958	4.0741
ENSG00000153066.12	45.0581	113.417	180.403	141.868	64.3503	41.5166	247.818	22.4476	17.1707	23.1685	16.2964
ENSG00000129667.12	240.31	213.224	269.656	476.723	279.273	197.204	303.213	69.4102	67.2216	89.5619	50.9263
ENSG00000235162.8	7.50968	58.9768	32.2827	31.8961	27.3978	10.3792	52.4791	157.133	287.884	60.169	136.482
ENSG00000125818.18	30.0387	49.9035	77.8583	27.1707	37.7583	41.5166	69.9722	314.856	280.943	48.066	275.002
ENSG00000143995.20	3.75484	18.1467	5.69695	8.37675	23.9443	20.7583	8.74652	26.2873	87.8631	173.591	46.8522
ENSG00000057657.17	120.155	426.448	835.553	293.186	143.896	155.687	486.89	64.9798	52.0602	53.5988	28.5187
ENSG00000112149.10	48.8129	13.61	58.8685	79.4717	148.731	31.1375	93.2962	8.86088	4.38402	11.7572	0
ENSG00000149131.15	398.013	258.591	102.545	95.9031	460.122	498.199	530.622	15.9496	5.66269	54.6362	57.0375
ENSG00000159496.14	135.174	86.1969	70.2624	155.292	98.54	145.308	102.043	5.31653	15.4354	35.7902	24.4446
ENSG00000185245.8	0	9.07336	9.49492	16.7535	41.6723	31.1375	14.5775	17.131	143.851	188.46	181.298
ENSG00000112977.15	45.0581	104.344	53.1715	38.3397	111.203	41.5166	99.1272	318.992	534.85	143.852	224.076
ENSG00000197415.12	0	0	0	3.86619	2.0721	20.7583	0	7.0887	60.6456	53.9446	71.2968
ENSG00000163221.9	750.968	272.201	72.1614	142.834	314.729	581.232	195.339	17.131	11.8734	50.1408	61.1116
ENSG00000069966.18	7.50968	31.7568	24.6868	6.44366	14.8501	20.7583	33.5283	52.5745	110.788	75.3841	181.298
ENSG00000198513.11	0	0	0	1.28873	1.84187	0	2.91551	4.7258	12.9694	26.7994	14.2594
ENSG00000140264.19	90.1161	240.444	216.484	143.694	194.317	217.962	189.508	525.155	833.421	489.651	827.043
ENSG00000159216.18	300.387	122.49	155.717	219.406	171.985	197.204	233.241	23.3336	58.9103	68.2952	26.4817
ENSG00000137076.21	784.761	809.797	734.907	943.566	951.786	778.436	1174.95	1135.96	5737.68	2944.65	10689.4
ENSG00000135218.19	52.5677	36.2934	18.9898	14.3908	39.1397	31.1375	32.0706	77.9757	52.0602	169.787	389.077
ENSG00000160014.17	217.781	313.031	267.757	312.839	357.553	290.616	262.396	541.104	1207.07	1124.36	1375.01
ENSG00000102543.14	37.5484	27.2201	20.8888	19.0088	15.771	10.3792	11.662	2.3629	3.01401	3.80379	0
ENSG00000221823.11	60.0774	68.0502	45.5756	43.3873	72.8689	20.7583	55.3946	102.491	195.728	205.577	259.724
ENSG00000177697.19	0	4.53668	13.2929	19.7605	18.0733	0	23.3241	15.9496	80.2824	93.3656	152.779
ENSG00000185052.11	7.50968	13.61	5.69695	23.0898	7.59771	15.5687	14.5775	30.7177	61.3763	81.0898	87.5932
ENSG00000129682.16	0	13.61	13.2929	25.4524	18.4187	41.5166	20.4086	1.77218	2.19201	2.07479	0
ENSG00000062598.18	67.5871	54.4402	98.7471	157.547	80.5818	197.204	122.451	15.3589	27.2175	29.9116	22.4076
ENSG00000113924.12	0	0	0	0.214789	1.61164	0	0	5.90725	10.412	11.0656	14.2594
ENSG00000144843.11	7.50968	4.53668	20.8888	35.4401	14.9652	62.2749	11.662	0.590725	1.27867	3.11219	0
ENSG00000286522.1	90.1161	49.9035	148.121	94.5069	68.2643	134.929	177.846	22.4476	9.49871	34.9257	6.11116
ENSG00000243317.8	22.529	22.6834	9.49492	6.87323	23.4838	83.0332	5.83101	110.466	199.199	66.0475	244.446
ENSG00000143416.21	0	0	20.8888	0.214789	0	0	0	434.183	290.624	1.0374	215.928
ENSG00000099204.20	7.50968	31.7568	7.59593	7.73239	20.721	10.3792	29.1551	30.127	138.279	75.3841	126.297
ENSG00000171241.9	15.0194	13.61	89.2522	33.0774	8.51864	20.7583	20.4086	2.3629	0.182668	2.76639	0
ENSG00000112053.13	60.0774	18.1467	18.9898	13.9613	22.1024	62.2749	11.662	1.18145	2.55735	4.84118	2.03705
ENSG00000163565.18	574.49	510.377	104.444	147.238	200.073	518.958	345.488	20.6754	56.0789	85.0665	42.7781
ENSG00000140379.8	615.794	235.907	75.9593	116.415	625.66	508.578	338.199	23.629	24.1121	40.8042	87.5932
ENSG00000163660.11	266.594	215.492	398.787	361.489	289.058	186.825	446.073	62.9122	85.3971	71.2345	96.76
ENSG00000163877.11	45.0581	49.9035	93.0502	77.1091	47.313	72.6541	69.9722	12.4052	14.4307	11.7572	22.4076
ENSG00000059378.12	262.839	104.344	107.293	206.949	65.6166	186.825	204.086	36.0342	30.2315	48.9305	22.4076
ENSG00000149357.10	52.5677	58.9768	43.6766	54.3415	64.005	72.6541	43.7326	83.883	247.788	216.47	230.187
ENSG00000124575.6	67.5871	95.2703	277.252	156.796	63.7747	72.6541	192.423	20.6754	26.6695	34.9257	12.2223
ENSG00000184557.4	360.465	358.398	1587.55	845.515	883.406	1048.29	1524.81	96.2882	180.658	227.536	87.5932
ENSG00000151726.14	1182.77	435.521	502.281	1148.26	930.604	845.901	769.694	70.0009	109.601	262.98	176.205
ENSG00000118520.14	270.348	95.2703	17.0909	74.5316	60.3212	238.72	58.3101	8.27015	5.84536	21.7853	12.2223
ENSG00000183785.15	0	0	0	1.9331	2.0721	0	2.91551	8.86088	13.8827	10.0282	22.4076
ENSG00000237649.8	30.0387	27.2201	34.1817	25.1303	9.20935	10.3792	8.74652	1.77218	0.913338	3.80379	0
ENSG00000177606.6	135.174	172.394	979.876	921.013	963.298	238.72	1017.51	24.2197	42.5615	71.9261	0
ENSG00000143119.14	540.697	263.127	125.333	179.563	458.165	529.337	405.255	25.4012	46.7629	111.52	57.0375
ENSG00000153814.13	15.0194	45.3668	13.2929	6.98063	10.5907	0	11.662	113.124	108.961	13.3132	204.724
ENSG00000138646.9	281.613	233.639	129.131	186.114	81.3876	249.1	311.959	33.376	25.0255	79.1879	26.4817
ENSG00000109046.15	307.897	115.685	77.8583	116.201	119.952	134.929	207.001	20.6754	28.2221	54.8091	20.3705
ENSG00000117360.13	45.0581	36.2934	53.1715	80.2235	73.0992	51.8958	102.043	13.2913	19.5454	13.8319	6.11116
ENSG00000148773.14	112.645	235.907	533.614	344.95	96.2377	166.066	320.706	63.2076	53.8869	38.3837	36.6669
ENSG00000158773.14	97.6258	63.5135	55.0705	73.8872	39.0246	150.498	134.113	12.996	14.0654	24.7246	18.3335
ENSG00000168394.11	570.736	319.836	298.14	373.839	386.217	352.891	737.623	41.9415	57.3576	131.922	130.371
ENSG00000116991.10	165.213	36.2934	81.6563	107.931	74.7108	108.981	128.282	8.86088	14.4307	34.9257	4.0741
ENSG00000147454.14	1107.68	172.394	360.807	605.274	665.951	425.545	451.904	3826.72	4116.96	376.056	7139.87
ENSG00000140374.16	22.529	36.2934	39.8787	16.1091	36.6071	10.3792	49.5636	58.1864	199.199	161.834	101.853
ENSG00000143776.18	22.529	9.07336	5.69695	6.87323	6.90701	0	4.37326	32.4899	48.5896	20.4021	75.3709
ENSG00000169247.12	0	9.07336	0	5.36971	1.84187	10.3792	8.74652	18.3125	70.1443	38.0379	34.6299
ENSG00000109519.13	60.0774	13.61	24.6868	30.5	24.635	41.5166	26.2396	4.7258	3.10535	8.29917	2.03705
ENSG00000181016.9	0	0	0	0.644366	2.30234	0	8.74652	13.5867	29.2268	38.0379	10.1853
ENSG00000182541.18	525.677	272.201	776.684	994.041	945.8	321.754	1093.32	86.8366	109.509	209.208	107.964
ENSG00000165185.14	45.0581	81.6602	17.0909	48.5422	37.5281	20.7583	43.7326	8.86088	2.00934	5.18698	8.14821
ENSG00000152778.9	135.174	122.49	72.1614	46.8239	56.6375	103.792	145.775	13.5867	10.5947	33.8883	16.2964
ENSG00000188486.3	101.381	63.5135	77.8583	103.958	32.2327	83.0332	61.2257	17.7218	8.95071	19.0189	18.3335
ENSG00000179195.16	7.50968	13.61	23.7373	12.2429	16.9222	10.3792	20.4086	40.1693	67.4043	63.627	76.3894
ENSG00000163554.14	15.0194	0	7.59593	4.94014	1.84187	0	2.91551	75.6128	52.7909	2.76639	73.3339
ENSG00000072135.13	37.5484	136.1	77.8583	81.4048	97.3888	114.171	81.6342	127.597	408.993	488.959	336.114
ENSG00000106665.15	30.0387	40.8301	45.5756	26.419	29.4699	0	14.5775	52.5745	136.087	152.151	132.408
ENSG00000112146.16	45.0581	36.2934	37.9797	58.3151	58.2491	72.6541	67.0567	263.463	170.063	50.8324	466.485
ENSG00000186591.12	112.645	163.32	108.242	167.105	125.708	166.066	122.451	679.334	511.378	159.759	700.746
ENSG00000278828.1	22.529	49.9035	36.0807	51.1197	62.6235	93.4124	64.1412	103.968	361.134	370.35	93.7044
ENSG00000076641.4	435.561	72.5869	153.818	383.827	288.368	280.237	241.987	34.8528	62.655	75.9028	28.5187
ENSG00000075945.13	7.50968	18.1467	7.59593	9.45069	17.9582	31.1375	14.5775	27.7641	91.7904	111.347	57.0375
ENSG00000126262.4	934.955	90.7336	132.929	190.625	255.79	223.152	422.749	30.7177	12.7867	78.3234	14.2594
ENSG00000140464.19	315.406	163.32	235.474	321.216	135.147	373.649	381.931	54.3467	40.1869	95.7862	65.1857
ENSG00000166091.21	0	9.07336	7.59593	1.50352	20.0303	0	5.83101	12.996	59.1843	51.1782	118.149
ENSG00000099998.17	0	22.6834	20.8888	10.632	8.40353	72.6541	17.493	0	0	0	2.03705
ENSG00000166783.22	150.194	58.9768	62.6665	91.7147	81.7329	93.4124	138.487	380.427	346.246	150.941	571.393
ENSG00000113638.14	0	9.07336	1.89898	7.08802	10.5907	20.7583	0	22.1522	48.7722	63.2812	59.0745
ENSG00000111331.13	946.219	644.209	558.301	1060.63	366.877	934.124	1061.24	78.5664	60.0976	304.649	83.5191
ENSG00000130164.13	7.50968	45.3668	123.434	62.933	102.569	41.5166	84.5497	12.4052	13.7001	9.68236	6.11116
ENSG00000196924.17	518.168	970.85	1008.36	1268	1057.35	944.503	1118.1	1470.31	5512.36	3058.94	11231.3
ENSG00000102145.14	0	4.53668	3.79797	2.04049	8.51864	0	0	13.5867	31.2361	16.9441	44.8151
ENSG00000135424.16	15.0194	4.53668	121.535	125.866	3.91397	83.0332	20.4086	0.590725	0.365335	2.07479	4.0741
ENSG00000151693.11	7.50968	13.61	22.7878	1.71831	11.9721	41.5166	11.662	20.6754	110.605	132.441	181.298
ENSG00000166598.15	251.574	1354.2	1894.24	769.802	195.929	207.583	1590.41	116.373	55.4396	122.759	24.4446
ENSG00000112343.11	367.974	167.857	117.737	152.929	146.429	249.1	244.903	34.2621	38.5428	79.3608	14.2594
ENSG00000141084.11	30.0387	45.3668	24.6868	19.1162	24.4048	10.3792	24.7818	208.231	136.909	15.2151	185.372
ENSG00000135503.13	97.6258	40.8301	62.6665	54.3415	56.6375	72.6541	61.2257	10.6331	10.5947	24.8975	10.1853
ENSG00000072042.13	15.0194	22.6834	11.3939	7.30281	12.4326	0	17.493	21.2661	71.5143	70.8887	79.445
ENSG00000175567.10	30.0387	63.5135	56.9695	35.3327	47.4281	62.2749	64.1412	225.066	282.587	149.731	79.445
ENSG00000128383.13	240.31	145.174	203.191	215.862	185.223	228.341	243.445	14.7681	54.2523	85.7581	34.6299
ENSG00000182957.16	52.5677	40.8301	59.818	61.1073	58.4793	83.0332	87.4652	7.0887	15.0701	20.0563	16.2964
ENSG00000179855.8	0	0	0	1.07394	5.06514	10.3792	5.83101	14.1774	27.0348	21.4395	65.1857
ENSG00000113368.12	382.994	127.027	174.706	134.995	153.105	176.446	373.185	29.5363	35.5288	79.8795	40.741
ENSG00000133627.18	0	4.53668	5.69695	1.9331	3.68374	0	14.5775	14.7681	44.2055	43.5706	24.4446
ENSG00000145287.10	337.936	240.444	85.4543	114.804	233.112	332.133	281.346	52.5745	32.0581	51.3511	3.05558
ENSG00000136026.14	818.555	226.834	300.039	455.352	444.811	342.512	349.861	45.4858	44.7535	172.208	55.0004
ENSG00000254999.4	7.50968	31.7568	20.8888	18.4718	23.4838	0	20.4086	48.4395	77.3597	55.6736	124.26
ENSG00000167468.16	82.6065	70.3185	72.1614	49.4014	85.8771	31.1375	43.7326	127.892	277.289	195.549	230.187
ENSG00000156113.23	120.155	31.7568	79.7573	10.9542	35.456	31.1375	75.8032	6.49798	0.365335	2.42059	8.14821
ENSG00000132274.16	781.007	603.378	493.736	614.51	577.886	1027.54	854.244	42.5322	93.3431	150.768	264.817
ENSG00000163898.10	0	9.07336	1.89898	0.429577	1.3814	0	0	6.49798	27.4001	25.5891	23.4261
ENSG00000135898.10	0	0	3.79797	2.57746	2.7628	0	0	4.13508	18.2668	10.2011	44.8151
ENSG00000130956.14	0	6.80502	1.89898	3.32922	5.29537	0	8.74652	11.2238	42.1962	27.6639	22.4076
ENSG00000099860.9	180.232	281.274	486.14	322.183	244.738	446.303	379.016	56.7096	19.5454	134.861	44.8151
ENSG00000165929.13	0	22.6834	1.89898	7.08802	18.4187	20.7583	23.3241	37.2157	145.495	124.488	40.741
ENSG00000161057.12	67.5871	52.1718	28.4848	25.7746	28.549	41.5166	40.8171	2.95363	6.02803	12.4488	0
ENSG00000104903.4	60.0774	36.2934	36.0807	42.0985	52.4933	62.2749	32.0706	267.598	134.261	68.4681	187.409
ENSG00000152492.15	7.50968	43.0985	56.9695	44.2464	24.9803	20.7583	78.7187	4.7258	5.29736	10.0282	2.03705
ENSG00000069535.14	0	4.53668	1.89898	0.214789	0	0	0	12.7006	18.4494	8.29917	30.5558
ENSG00000139970.17	0	9.07336	1.89898	2.36267	3.68374	20.7583	0	14.7681	51.1469	30.0845	55.0004
ENSG00000180190.11	0	0	0	2.57746	2.30234	0	0	2.3629	28.1308	14.8693	14.2594
ENSG00000115758.13	7.50968	68.0502	93.0502	26.419	34.9955	72.6541	84.5497	88.018	363.234	285.63	297.41
ENSG00000113070.8	7.50968	18.1467	26.5858	32.6479	18.3036	51.8958	46.6481	2.95363	0.365335	5.18698	2.03705
ENSG00000087258.15	0	4.53668	3.79797	3.7588	3.22327	0	0	5.31653	22.8334	21.0937	34.6299
ENSG00000137767.14	60.0774	56.7085	25.6363	28.0299	32.1176	114.171	34.9861	5.02116	5.20602	10.7198	12.2223
ENSG00000145016.16	330.426	258.591	330.423	391.452	89.1004	217.962	322.164	66.1612	46.0322	98.7255	32.5928
ENSG00000171132.14	52.5677	36.2934	43.6766	128.229	42.0176	72.6541	77.2609	9.4516	14.2481	20.2292	8.14821
ENSG00000276903.1	15.0194	63.5135	62.6665	65.7253	52.263	72.6541	67.0567	2.3629	8.95071	19.0189	6.11116
ENSG00000012983.11	7.50968	13.61	18.9898	11.5986	25.0955	10.3792	32.0706	37.2157	85.6711	73.1364	93.7044
ENSG00000125257.16	30.0387	45.3668	79.7573	6.65844	12.778	93.4124	11.662	181.943	334.282	140.394	270.928
ENSG00000212864.3	0	4.53668	0	1.28873	5.06514	0	0	11.2238	24.9341	10.374	32.5928
ENSG00000132780.17	105.135	68.0502	136.727	66.5844	57.3282	114.171	186.592	38.9879	22.1028	15.2151	8.14821
ENSG00000167613.16	229.045	49.9035	65.5149	124.577	235.989	259.479	233.241	12.4052	14.4307	60.8606	10.1853
ENSG00000108309.14	0	0	1.89898	2.79225	0	10.3792	2.91551	120.803	39.8215	1.72899	34.6299
ENSG00000165914.15	3.75484	27.2201	20.8888	15.3574	21.1815	72.6541	17.493	40.76	147.047	138.147	135.464
ENSG00000169245.6	0	22.6834	17.0909	2.79225	8.28841	83.0332	14.5775	0	0	0.691597	0
ENSG00000138073.14	7.50968	13.61	60.7675	17.1831	12.0873	72.6541	46.6481	1.77218	3.28802	5.70568	1.01853
ENSG00000187244.11	0	0	1.89898	1.07394	0	0	2.91551	101.605	10.412	1.38319	6.11116
ENSG00000134326.11	300.387	199.614	170.909	300.919	111.548	352.891	384.847	50.8024	36.7162	62.2438	95.7414
ENSG00000125430.9	30.0387	4.53668	13.2929	52.4084	40.7514	10.3792	46.6481	3.54435	3.28802	4.32248	0
ENSG00000113749.7	349.2	72.5869	104.444	225.098	234.953	197.204	201.17	21.2661	25.2081	78.4963	32.5928
ENSG00000100985.7	2557.05	335.714	311.433	1344.15	1373.34	633.128	1247.84	25.4012	62.655	260.732	110.001
ENSG00000095932.6	0	0	0	0.644366	0	0	0	9.4516	13.1521	1.38319	12.2223
ENSG00000136147.18	165.213	154.247	43.6766	67.6584	71.6027	93.4124	199.712	19.7893	19.9108	29.9116	28.5187
ENSG00000134321.12	2110.22	603.378	203.191	312.732	463.115	788.815	1521.89	171.31	54.6176	134.516	71.2968
ENSG00000107798.18	0	22.6834	0	7.19542	10.1303	10.3792	11.662	33.0806	53.9783	54.6362	79.445
ENSG00000100024.14	30.0387	13.61	28.4848	88.4929	43.1688	41.5166	64.1412	5.61189	5.84536	12.7946	2.03705
ENSG00000167996.16	375.484	533.06	267.757	335.714	715.681	576.043	400.882	897.311	2593.7	2060.79	1572.6
ENSG00000158470.5	473.11	340.251	220.282	359.663	471.058	487.82	373.185	46.0766	37.4468	181.544	67.2227
ENSG00000167460.17	225.29	369.739	370.302	361.704	355.596	425.545	513.129	457.812	1760.91	1304.18	2515.76
ENSG00000132465.11	105.135	930.019	1429.93	277.399	51.1119	72.6541	1023.34	51.3931	10.0467	5.87858	0
ENSG00000184371.14	90.1161	27.2201	49.3736	139.72	98.8853	31.1375	72.8877	6.49798	5.66269	24.7246	2.03705
ENSG00000204613.11	0	0	0	3.22183	2.53257	0	2.91551	37.2157	24.1121	2.07479	14.2594
ENSG00000187837.3	172.723	399.228	562.099	331.204	217.11	207.583	516.045	79.7479	84.9404	98.2068	79.445
ENSG00000075420.13	540.697	415.106	514.625	358.267	264.078	332.133	434.411	74.4314	70.327	191.572	69.2598
ENSG00000168036.18	157.703	77.1236	167.111	130.699	145.508	207.583	142.86	31.8992	47.8589	56.0194	18.3335
ENSG00000136895.19	0	9.07336	15.1919	16.9683	2.0721	0	26.2396	0	0.182668	0	0
ENSG00000090339.9	341.69	127.027	284.848	336.466	417.414	186.825	387.762	64.0937	25.7561	108.927	67.2227
ENSG00000148154.10	266.594	68.0502	229.777	76.2499	102.684	259.479	218.663	37.8064	9.49871	54.8091	14.2594
ENSG00000221963.6	394.258	244.981	244.969	141.116	211.815	311.375	543.742	44.8951	60.3716	49.1034	120.186
ENSG00000113615.13	22.529	49.9035	60.7675	26.6338	34.9955	72.6541	55.3946	8.86088	11.3254	13.1404	6.11116
ENSG00000168003.16	142.684	68.0502	136.727	128.766	84.8411	134.929	227.41	30.7177	22.7421	45.6454	4.0741
ENSG00000089195.15	45.0581	18.1467	5.69695	18.6866	27.3978	41.5166	17.493	4.7258	3.28802	3.11219	2.03705
ENSG00000206560.11	45.0581	45.3668	96.8482	41.132	45.356	62.2749	72.8877	45.4858	244.683	452.132	239.354
ENSG00000198586.14	82.6065	199.614	146.222	80.4383	121.333	166.066	145.775	176.331	657.42	617.424	458.337
ENSG00000104164.10	37.5484	27.2201	34.1817	12.2429	18.764	10.3792	14.5775	49.3255	100.193	83.6833	103.89
ENSG00000089248.7	165.213	117.954	98.7471	97.1918	91.633	186.825	169.099	19.4939	35.2548	56.711	22.4076
ENSG00000125730.16	0	4.53668	15.1919	20.8345	9.20935	10.3792	40.8171	0	1.09601	1.38319	0
ENSG00000180537.13	7.50968	0	9.49492	0.214789	0.460467	0	2.91551	7.0887	49.6856	0.345799	321.854
ENSG00000168298.6	277.858	408.301	911.512	542.985	327.853	373.649	642.869	99.8325	137.001	164.946	61.1116
ENSG00000168209.5	112.645	104.344	282.949	325.834	145.393	176.446	364.438	37.8064	28.8615	70.1971	4.0741
ENSG00000163956.13	285.368	204.151	184.201	251.517	228.737	238.72	201.17	54.9374	46.5802	112.73	26.4817
ENSG00000168159.12	15.0194	31.7568	26.5858	32.2183	23.1385	51.8958	17.493	122.28	68.5917	48.066	207.779
ENSG00000157978.11	37.5484	54.4402	37.9797	9.02112	32.0025	0	40.8171	46.0766	177.005	165.983	197.594
ENSG00000125812.16	75.0968	22.6834	91.1512	178.811	113.045	41.5166	65.5989	8.27015	12.5127	28.0097	4.0741
ENSG00000120217.14	67.5871	40.8301	24.6868	20.1901	93.0144	20.7583	186.592	0.590725	2.55735	4.49538	14.2594
ENSG00000204386.10	60.0774	40.8301	60.7675	61.6443	50.8816	93.4124	113.705	11.2238	7.12403	28.0097	12.2223
ENSG00000173786.17	127.665	54.4402	108.242	145.734	23.2536	103.792	169.099	20.0847	12.7867	31.4677	4.0741
ENSG00000100911.16	22.529	63.5135	91.1512	57.8855	61.0119	197.204	104.958	18.3125	16.0747	23.8601	8.14821
ENSG00000128245.15	75.0968	117.954	108.242	86.4524	88.1795	181.635	100.585	103.082	455.664	486.712	519.448
ENSG00000170956.17	240.31	149.71	187.999	41.8838	73.4445	269.858	148.691	22.4476	12.7867	55.8465	22.4076
ENSG00000112234.9	15.0194	0	7.59593	4.72535	11.2814	10.3792	5.83101	23.0383	39.2735	32.8509	63.1486
ENSG00000144468.17	22.529	9.07336	30.3837	16.2165	13.814	20.7583	37.9016	41.9415	128.141	80.0524	91.6673
ENSG00000154978.13	176.477	86.1969	110.141	178.811	122.024	145.308	173.473	40.76	22.5594	59.8232	34.6299
ENSG00000132646.11	7.50968	40.8301	68.3634	26.6338	24.1745	20.7583	69.9722	4.7258	6.2107	5.53278	8.14821
ENSG00000204103.4	120.155	95.2703	115.838	289.964	150.343	228.341	137.029	63.7983	22.8334	39.4211	8.14821
ENSG00000106868.16	75.0968	31.7568	5.69695	30.1778	51.9177	41.5166	37.9016	76.4989	235.367	182.063	160.927
ENSG00000147872.10	30.0387	36.2934	32.2827	47.5757	29.7001	93.4124	26.2396	7.0887	7.3067	13.8319	4.0741
ENSG00000110218.9	7.50968	9.07336	13.2929	14.3908	8.97911	0	2.91551	13.5867	43.2922	60.5148	55.0004
ENSG00000142192.21	172.723	81.6602	112.99	107.609	211.815	124.55	233.241	202.028	618.878	497.95	837.228
ENSG00000061676.15	0	9.07336	7.59593	6.55105	8.97911	31.1375	23.3241	19.4939	84.3924	70.5429	77.408
ENSG00000152061.23	120.155	102.075	112.04	85.808	50.1909	72.6541	169.099	160.677	463.793	309.663	452.226
ENSG00000147324.11	0	4.53668	39.8787	10.0951	13.5838	20.7583	11.662	77.385	59.7323	28.0097	171.112
ENSG00000178685.14	277.858	326.641	354.16	320.357	115.002	311.375	320.706	34.8528	60.6456	133.478	30.5558
ENSG00000120539.14	37.5484	36.2934	36.0807	25.882	16.9222	10.3792	55.3946	7.0887	4.38402	8.29917	4.0741
ENSG00000125037.12	60.0774	13.61	20.8888	27.7077	32.0025	0	58.3101	98.0604	140.654	104.258	136.482
ENSG00000001084.13	7.50968	9.07336	24.6868	7.62499	9.90005	10.3792	14.5775	87.4273	63.203	7.95337	117.13
ENSG00000196396.10	82.6065	145.174	163.313	170.113	136.989	103.792	227.41	26.5826	44.9362	55.6736	42.7781
ENSG00000165646.14	0	13.61	0	2.68486	2.41745	0	0	8.86088	36.3508	32.3322	23.4261
ENSG00000011590.14	22.529	13.61	32.2827	24.2711	3.4535	10.3792	52.4791	2.95363	2.37468	3.11219	0
ENSG00000125844.15	307.897	362.934	724.462	457.285	163.926	176.446	599.137	90.3809	32.0581	127.427	16.2964
ENSG00000259330.2	22.529	18.1467	49.3736	51.1197	43.2839	51.8958	40.8171	38.3971	175.178	239.984	158.89
ENSG00000063854.13	15.0194	36.2934	32.2827	15.787	10.7059	62.2749	29.1551	202.619	136.818	36.3089	122.223
ENSG00000100281.14	52.5677	58.9768	74.0604	34.044	33.1536	62.2749	52.4791	13.5867	10.2294	15.5609	14.2594
ENSG00000166562.9	0	74.8552	94.9492	26.3116	15.1954	10.3792	72.8877	4.7258	4.93202	2.42059	0
ENSG00000116663.11	67.5871	63.5135	32.2827	36.9436	16.0012	93.4124	20.4086	4.13508	3.19668	6.91597	14.2594
ENSG00000137801.10	0	40.8301	97.7977	127.799	154.026	145.308	64.1412	144.137	740.077	283.382	1111.21
ENSG00000170989.9	180.232	49.9035	47.4746	36.2993	35.5711	124.55	122.451	11.8145	13.8827	25.4162	4.0741
ENSG00000101082.14	0	13.61	30.3837	17.8274	15.5408	10.3792	46.6481	16.5403	137.001	140.74	132.408
ENSG00000102096.9	135.174	195.077	250.666	129.517	223.442	114.171	386.305	61.4354	31.5101	79.8795	30.5558
ENSG00000156414.19	45.0581	13.61	15.1919	39.7359	22.3327	0	43.7326	1.77218	1.46134	6.22438	2.03705
ENSG00000173598.14	37.5484	36.2934	60.7675	60.463	39.37	62.2749	64.1412	219.75	145.221	48.066	362.595
ENSG00000204936.10	1314.19	154.247	208.888	577.029	1367.47	633.128	1623.94	2.3629	5.11469	144.198	36.6669
ENSG00000156587.16	247.819	186.004	167.111	87.4189	159.667	259.479	154.522	43.1229	40.1869	58.44	67.2227
ENSG00000197170.10	52.5677	36.2934	56.9695	39.1989	26.1315	62.2749	81.6342	7.0887	13.7001	17.2899	4.0741
ENSG00000137628.17	180.232	136.1	56.02	65.5105	72.8689	62.2749	131.198	10.0423	21.2808	34.9257	26.4817
ENSG00000116199.12	37.5484	18.1467	20.8888	9.45069	13.5838	31.1375	26.2396	114.01	63.3856	38.5566	136.482
ENSG00000168300.14	60.0774	77.1236	56.9695	19.9753	63.1991	93.4124	29.1551	81.2247	268.613	231.166	250.557
ENSG00000137486.17	45.0581	45.3668	31.3332	37.6954	50.0758	72.6541	37.9016	93.3346	171.981	166.329	112.038
ENSG00000196628.17	135.174	68.0502	70.2624	59.0668	32.2327	31.1375	84.5497	12.996	22.8334	16.7712	10.1853
ENSG00000074416.14	30.0387	45.3668	37.9797	24.3785	41.0967	72.6541	32.0706	49.6209	157.551	101.665	301.484
ENSG00000023697.13	7.50968	13.61	1.89898	7.5176	8.51864	10.3792	14.5775	21.2661	68.683	54.982	28.5187
ENSG00000007237.18	413.032	154.247	224.08	325.834	468.871	321.754	236.156	50.8024	21.3721	121.202	83.5191
ENSG00000160326.14	45.0581	18.1467	77.8583	30.2852	37.1827	20.7583	43.7326	11.8145	4.38402	7.95337	0
ENSG00000041357.16	82.6065	54.4402	56.9695	33.507	53.184	103.792	61.2257	8.86088	9.49871	19.7105	22.4076
ENSG00000170525.21	1205.3	372.008	953.29	1239.76	1085.67	695.403	1234.72	142.955	173.899	320.382	24.4446
ENSG00000106638.16	22.529	4.53668	34.1817	10.7394	8.51864	31.1375	26.2396	1.77218	2.74001	3.11219	2.03705
ENSG00000166920.12	0	4.53668	9.49492	4.08098	9.20935	20.7583	2.91551	0	0.365335	0	0
ENSG00000164105.4	45.0581	45.3668	41.7776	177.201	49.1549	72.6541	34.9861	7.0887	11.5081	17.9815	0
ENSG00000132205.11	570.736	81.6602	96.8482	233.475	228.162	134.929	139.944	28.9455	39.2735	62.2438	6.11116
ENSG00000100297.16	37.5484	74.8552	151.919	69.5915	32.6932	31.1375	154.522	15.3589	14.8874	22.8227	6.11116
ENSG00000137267.6	0	4.53668	3.79797	2.36267	1.61164	0	2.91551	80.9293	35.2548	2.42059	1.01853
ENSG00000103966.11	30.0387	77.1236	60.7675	39.4137	10.3605	72.6541	61.2257	7.0887	9.49871	12.4488	8.14821
ENSG00000204388.7	22.529	27.2201	43.6766	46.2869	19.5699	72.6541	45.1904	6.49798	2.64868	14.0048	3.05558
ENSG00000145555.15	15.0194	22.6834	18.9898	43.1725	35.6862	20.7583	37.9016	10.3377	4.11002	3.80379	2.03705
ENSG00000104951.16	30.0387	0	34.1817	30.2852	19.8001	0	26.2396	0	0.913338	2.42059	0
ENSG00000273983.1	15.0194	49.9035	77.8583	77.1091	44.8956	20.7583	131.198	13.5867	2.92268	11.0656	12.2223
ENSG00000023902.14	75.0968	154.247	131.03	69.8063	127.089	72.6541	106.416	242.788	340.31	547.226	195.557
ENSG00000170909.13	217.781	95.2703	49.3736	106.965	157.595	114.171	151.606	10.6331	11.5081	60.169	10.1853
ENSG00000108639.7	97.6258	49.9035	41.7776	57.1337	82.6539	51.8958	69.9722	19.4939	12.9694	25.2433	6.11116
ENSG00000171860.4	135.174	54.4402	5.69695	45.75	44.6653	202.393	26.2396	1.77218	2.92268	11.7572	10.1853
ENSG00000074842.7	15.0194	63.5135	81.6563	28.9964	6.90701	20.7583	43.7326	6.49798	4.20135	5.87858	0
ENSG00000154305.18	135.174	68.0502	62.6665	62.6109	66.4224	83.0332	119.536	14.7681	26.6695	34.9257	12.2223
ENSG00000182253.14	0	27.2201	20.8888	15.8943	6.67678	31.1375	8.74652	30.127	113.071	38.3837	134.445
ENSG00000148926.10	277.858	36.2934	110.141	139.183	241.285	207.583	137.029	25.9919	19.7281	62.5896	6.11116
ENSG00000101577.9	120.155	27.2201	26.5858	59.6038	40.9816	62.2749	93.2962	272.324	159.012	108.927	378.892
ENSG00000137331.12	187.742	81.6602	129.131	151.641	495.923	197.204	163.268	39.5786	8.76804	73.3093	18.3335
ENSG00000249437.7	52.5677	31.7568	45.5756	22.1232	70.4515	72.6541	46.6481	3.54435	4.01869	19.7105	6.11116
ENSG00000136816.16	247.819	31.7568	20.8888	64.007	65.9619	62.2749	186.592	3.54435	6.02803	27.6639	2.03705
ENSG00000127311.9	108.89	54.4402	37.9797	45.213	26.2466	57.0853	102.043	15.3589	20.1848	9.33656	4.0741
ENSG00000171236.10	604.529	49.9035	121.535	203.834	235.644	134.929	539.369	18.3125	9.68138	87.1413	16.2964
ENSG00000155629.15	465.6	254.054	205.09	311.873	357.898	685.024	448.988	36.625	50.9642	158.722	113.056
ENSG00000117091.10	112.645	99.807	77.8583	67.2288	167.38	103.792	172.015	31.3084	24.3861	50.4866	14.2594
ENSG00000118855.19	82.6065	9.07336	18.9898	16.5387	41.2118	51.8958	32.0706	49.0302	212.625	142.123	207.779
ENSG00000146122.17	75.0968	31.7568	115.838	443.323	126.398	124.55	11.662	3.54435	0.913338	12.9675	22.4076
ENSG00000120725.13	22.529	13.61	49.3736	40.4876	19.1094	62.2749	40.8171	4.13508	3.28802	12.103	5.09263
ENSG00000079215.14	22.529	4.53668	3.79797	4.94014	8.28841	0	11.662	0	0.182668	0.691597	0
ENSG00000145431.11	0	4.53668	9.49492	11.5986	5.98607	10.3792	2.91551	21.8568	53.1562	44.608	14.2594
ENSG00000155660.11	37.5484	217.761	290.544	117.811	53.5293	31.1375	189.508	35.4435	15.3441	26.9723	8.14821
ENSG00000141968.8	292.877	186.004	330.423	613.758	535.984	207.583	335.283	71.4777	85.2144	127.773	14.2594
ENSG00000071127.17	300.387	167.857	180.403	256.565	254.638	269.858	274.058	319.287	1038.19	744.677	971.674
ENSG00000168118.11	7.50968	9.07336	11.3939	7.5176	32.6932	41.5166	5.83101	48.4395	115.629	74.0009	57.0375
ENSG00000137393.9	225.29	113.417	94.9492	203.62	358.474	145.308	151.606	16.5403	21.3721	90.9451	20.3705
ENSG00000111011.18	172.723	86.1969	201.292	178.919	149.422	103.792	262.396	40.76	55.8963	66.0475	24.4446
ENSG00000150347.16	60.0774	99.807	131.03	72.1689	35.5711	114.171	241.987	17.131	35.6202	26.4536	10.1853
ENSG00000116962.15	7.50968	0	15.1919	6.65844	6.90701	10.3792	2.91551	11.8145	37.8122	21.4395	118.149
ENSG00000088986.11	15.0194	45.3668	26.5858	9.88027	34.7653	31.1375	43.7326	69.1148	159.834	118.955	79.445
ENSG00000169155.10	22.529	36.2934	43.6766	46.1795	40.5211	31.1375	43.7326	17.131	4.74936	7.95337	4.0741
ENSG00000168404.13	135.174	90.7336	89.2522	111.69	87.0283	51.8958	158.895	17.131	18.4494	29.3929	48.8892
ENSG00000133101.10	15.0194	4.53668	0	26.6338	2.53257	20.7583	5.83101	0	0	0	0
ENSG00000276644.5	22.529	18.1467	83.5553	27.4929	15.3105	51.8958	14.5775	3.54435	3.47068	8.99077	4.0741
ENSG00000122952.17	7.50968	18.1467	22.7878	18.4718	4.37444	0	29.1551	2.3629	0.365335	1.0374	0
ENSG00000146409.12	0	0	5.69695	3.43662	0.690701	0	0	21.2661	8.76804	3.80379	44.8151
ENSG00000101384.12	37.5484	9.07336	7.59593	20.8345	15.8861	31.1375	14.5775	0	1.82668	3.80379	2.03705
ENSG00000173846.13	225.29	140.637	248.767	337.325	437.904	145.308	276.973	75.6128	30.4141	92.8469	8.14821
ENSG00000123700.4	90.1161	81.6602	13.2929	19.5458	165.193	83.0332	75.8032	7.67943	0.913338	18.3273	6.11116
ENSG00000100592.15	0	0	15.1919	7.30281	14.735	20.7583	14.5775	15.9496	62.5636	68.9868	67.2227
ENSG00000164442.10	52.5677	40.8301	96.8482	67.4436	49.27	93.4124	93.2962	20.6754	16.4401	27.6639	12.2223
ENSG00000108829.10	60.0774	95.2703	167.111	85.9154	54.7956	62.2749	139.944	23.629	26.8521	35.6173	16.2964
ENSG00000120254.15	15.0194	31.7568	37.9797	9.45069	8.97911	41.5166	55.3946	4.7258	4.93202	2.42059	4.0741
ENSG00000115884.11	7.50968	31.7568	65.5149	11.4912	2.30234	0	14.5775	1.18145	0	0	0
ENSG00000007944.15	150.194	72.5869	75.0099	94.2922	95.0865	124.55	119.536	15.9496	23.8381	54.2904	18.3335
ENSG00000185897.6	7.50968	4.53668	9.49492	13.9613	4.48956	0	5.83101	0	0.182668	0.691597	0
ENSG00000278705.1	22.529	13.61	34.1817	18.4718	18.1885	31.1375	39.3593	0.590725	2.74001	8.64497	2.03705
ENSG00000122122.10	142.684	131.564	176.605	268.486	192.015	228.341	224.494	34.8528	54.7089	95.4404	52.9634
ENSG00000132952.12	60.0774	22.6834	13.2929	23.5193	32.2327	10.3792	64.1412	4.7258	7.67204	5.18698	6.11116
ENSG00000119862.13	37.5484	27.2201	62.6665	21.2641	21.642	20.7583	26.2396	33.6713	145.586	132.96	152.779
ENSG00000138756.17	30.0387	4.53668	26.5858	16.3239	19.685	62.2749	34.9861	79.1572	106.312	79.1879	129.353
ENSG00000165309.14	0	0	0	1.50352	0	0	0	0.590725	10.412	26.6265	8.14821
ENSG00000198176.13	82.6065	63.5135	60.7675	60.1408	51.3421	134.929	72.8877	606.084	259.205	42.5332	294.354
ENSG00000138449.10	105.135	58.9768	22.7878	15.0352	65.5015	83.0332	64.1412	79.7479	297.017	222.694	342.225
ENSG00000138185.20	157.703	115.685	130.08	60.3556	68.034	72.6541	110.789	14.1774	11.8734	45.6454	28.5187
ENSG00000090238.11	75.0968	158.784	72.1614	178.704	134.687	114.171	87.4652	210.298	426.711	401.818	370.743
ENSG00000166946.14	67.5871	68.0502	86.4038	81.9418	59.6305	72.6541	87.4652	349.118	182.485	112.212	224.076
ENSG00000102898.12	0	27.2201	28.4848	6.98063	14.5047	10.3792	32.0706	53.756	96.6311	51.1782	90.6488
ENSG00000180535.3	22.529	13.61	17.0909	10.5246	1.61164	10.3792	5.83101	1.77218	0.456669	0.691597	0
ENSG00000171530.14	45.0581	18.1467	32.2827	19.1162	40.5211	51.8958	64.1412	5.31653	10.2294	8.99077	10.1853
ENSG00000163512.14	82.6065	22.6834	26.5858	22.6602	28.549	10.3792	37.9016	6.49798	4.01869	7.43467	8.14821
ENSG00000117425.14	2658.43	1977.99	3729.6	95.5809	56.6375	1608.77	1516.06	138.82	104.303	15.0422	169.075
ENSG00000167815.12	0	9.07336	18.9898	8.05457	9.20935	20.7583	8.74652	229.497	68.5003	2.42059	34.6299
ENSG00000189068.11	22.529	22.6834	5.69695	22.9824	37.7583	0	23.3241	0.590725	0.913338	4.14958	2.03705
ENSG00000178175.12	30.0387	4.53668	3.79797	9.66548	12.8931	0	20.4086	1.77218	0.913338	0.345799	0
ENSG00000102010.15	30.0387	45.3668	9.49492	13.6391	20.9513	51.8958	8.74652	1.18145	0.365335	4.49538	4.0741
ENSG00000185482.8	7.50968	22.6834	28.4848	29.5334	24.0594	20.7583	55.3946	7.67943	1.27867	5.18698	0
ENSG00000175550.8	247.819	217.761	187.999	286.85	92.7842	217.962	285.72	53.4606	55.1656	104.777	34.6299
ENSG00000169224.13	0	4.53668	0	0	1.84187	0	0	8.27015	21.7374	22.304	8.14821
ENSG00000177084.16	37.5484	45.3668	138.626	90.1038	29.7001	51.8958	115.163	12.996	20.8241	21.7853	8.14821
ENSG00000137200.13	97.6258	95.2703	138.626	121.248	42.8235	62.2749	157.437	27.1734	23.6554	42.3603	16.2964
ENSG00000002549.12	105.135	149.71	96.8482	65.0809	69.0701	155.687	169.099	34.2621	17.1707	33.5425	44.8151
ENSG00000182885.17	612.039	102.075	146.222	233.046	279.389	207.583	361.523	26.5826	41.1002	122.759	22.4076
ENSG00000274997.1	22.529	22.6834	81.6563	59.4964	28.7792	20.7583	123.909	0.590725	1.46134	10.374	10.1853
ENSG00000129696.12	225.29	95.2703	964.684	51.1197	18.6489	342.512	344.03	15.9496	54.9829	20.7479	22.4076
ENSG00000182197.11	37.5484	40.8301	79.7573	89.7816	42.1328	41.5166	46.6481	15.9496	8.58537	20.0563	2.03705
ENSG00000158195.11	105.135	113.417	70.2624	100.091	126.513	51.8958	99.1272	337.599	377.756	149.385	240.372
ENSG00000101439.9	60.0774	63.5135	70.2624	32.5405	73.4445	41.5166	17.493	89.7902	173.351	246.554	165.001
ENSG00000196352.15	593.265	190.541	111.091	123.289	344.545	238.72	269.684	54.9374	48.2242	106.333	30.5558
ENSG00000205542.11	1194.04	1948.5	603.877	511.411	1731.82	2148.48	1489.82	2738.9	6905.65	8232.78	5864.67
ENSG00000144713.12	833.574	612.452	2645.28	180.852	104.987	1536.11	886.314	89.7902	187.691	134.861	52.9634
ENSG00000109452.12	0	0	0	5.90668	3.56862	20.7583	17.493	24.8105	76.4464	39.4211	42.7781
ENSG00000198858.10	352.955	181.467	123.434	225.206	228.392	186.825	182.219	564.142	583.623	485.501	839.265
ENSG00000177076.6	0	4.53668	7.59593	2.14789	2.53257	20.7583	0	11.2238	56.2616	34.407	26.4817
ENSG00000196189.13	255.329	74.8552	87.3532	157.87	234.378	280.237	215.748	7.0887	26.6695	85.0665	16.2964
ENSG00000213658.11	15.0194	4.53668	15.1919	9.45069	19.1094	20.7583	20.4086	23.0383	62.107	59.4774	85.5562
ENSG00000120685.20	52.5677	56.7085	98.7471	46.5017	47.8886	10.3792	72.8877	21.8568	12.2387	10.374	8.14821
ENSG00000196781.15	60.0774	49.9035	83.5553	324.76	136.298	31.1375	58.3101	20.6754	22.2854	25.2433	6.11116
ENSG00000100284.21	304.142	127.027	161.414	319.283	245.314	217.962	227.41	62.0261	38.7255	110.828	14.2594
ENSG00000143727.16	22.529	18.1467	18.9898	10.7394	16.1164	20.7583	49.5636	108.398	103.298	65.7018	44.8151
ENSG00000121060.18	337.936	195.077	262.06	385.008	246.926	197.204	370.269	28.9455	66.8563	154.226	40.741
ENSG00000143569.19	398.013	267.664	751.997	186.759	117.534	363.27	355.692	80.3386	99.3711	103.74	26.4817
ENSG00000123983.14	105.135	18.1467	39.8787	29.7482	41.7874	20.7583	58.3101	4.13508	11.6907	13.4861	4.0741
ENSG00000005302.18	112.645	68.0502	26.5858	44.2464	56.6375	124.55	61.2257	10.0423	20.6414	21.7853	16.2964
ENSG00000133805.15	105.135	54.4402	60.7675	157.333	133.881	51.8958	106.416	40.1693	15.7094	29.0471	18.3335
ENSG00000102921.8	330.426	158.784	225.979	244.644	199.497	269.858	207.001	43.1229	36.3508	135.034	50.9263
ENSG00000173369.16	7.50968	22.6834	5.69695	9.23591	9.90005	83.0332	40.8171	0.590725	0	3.11219	0
ENSG00000139832.5	52.5677	36.2934	91.1512	84.4119	46.0467	176.446	148.691	8.86088	9.31604	40.8042	8.14821
ENSG00000126803.9	0	45.3668	74.0604	116.201	21.642	124.55	20.4086	0.590725	9.49871	5.53278	0
ENSG00000119782.14	0	0	0	0	0	0	0	5.90725	4.56669	1.55609	6.11116
ENSG00000108106.14	22.529	63.5135	56.9695	111.26	47.6584	124.55	61.2257	15.9496	11.1427	28.0097	12.2223
ENSG00000137462.8	570.736	68.0502	74.0604	119.745	258.783	72.6541	218.663	15.3589	16.8967	67.4307	29.5373
ENSG00000108582.12	247.819	167.857	106.343	183	349.495	197.204	218.663	39.5786	41.0089	106.506	55.0004
ENSG00000168275.15	7.50968	18.1467	7.59593	4.08098	12.6629	62.2749	0	0	0.365335	1.38319	0
ENSG00000101057.16	30.0387	145.174	232.625	160.447	50.0758	20.7583	201.17	33.0806	12.0561	9.33656	0
ENSG00000168421.13	90.1161	31.7568	83.5553	39.7359	29.9304	51.8958	135.571	12.996	13.5174	15.5609	20.3705
ENSG00000127314.18	292.877	149.71	139.575	165.924	307.362	249.1	258.022	271.438	857.259	1352.07	519.448
ENSG00000240505.8	22.529	31.7568	119.636	24.9155	5.29537	10.3792	52.4791	8.86088	1.64401	2.76639	0
ENSG00000173890.17	142.684	63.5135	36.0807	87.0967	57.0979	124.55	69.9722	8.27015	11.8734	40.8042	8.14821
ENSG00000090520.11	7.50968	70.3185	132.929	50.2605	26.3618	31.1375	58.3101	11.8145	11.9647	11.2385	4.0741
ENSG00000102554.14	75.0968	45.3668	36.0807	47.0387	35.3409	41.5166	43.7326	2.3629	2.74001	19.0189	10.1853
ENSG00000181104.7	7.50968	31.7568	9.49492	15.4648	26.0164	41.5166	32.0706	32.4899	78.3644	124.315	116.112
ENSG00000158828.8	45.0581	58.9768	26.5858	72.4911	34.9955	72.6541	11.662	216.205	158.738	110.31	127.316
ENSG00000123689.6	480.619	340.251	393.09	985.557	1175.46	508.578	865.906	167.175	136.087	251.741	38.704
ENSG00000175197.12	82.6065	49.9035	55.0705	112.012	66.0771	62.2749	90.3807	5.31653	22.6508	31.8135	13.2408
ENSG00000185305.11	0	11.3417	0	1.71831	8.97911	10.3792	2.91551	19.4939	47.6762	79.8795	8.14821
ENSG00000135916.16	22.529	258.591	431.069	87.8485	12.2024	20.7583	163.268	21.8568	3.65335	11.0656	0
ENSG00000178814.17	105.135	27.2201	53.1715	85.0563	35.8013	41.5166	46.6481	5.31653	5.02336	26.1078	4.0741
ENSG00000167863.12	105.135	36.2934	212.686	18.6866	13.4687	140.119	72.8877	7.0887	11.4167	14.0048	17.3149
ENSG00000104918.8	217.781	54.4402	24.6868	241.315	347.423	591.612	234.698	7.67943	0.548003	54.982	12.2223
ENSG00000131725.14	22.529	36.2934	15.1919	20.1901	22.3327	31.1375	8.74652	30.127	94.2564	95.7862	88.6118
ENSG00000133106.14	390.503	530.792	163.313	256.243	386.102	705.782	530.622	77.385	77.451	193.82	93.7044
ENSG00000117228.10	330.426	340.251	132.929	114.59	284.339	819.953	594.763	23.0383	36.3508	68.8139	141.575
ENSG00000111145.8	15.0194	40.8301	20.8888	16.5387	37.0676	20.7583	37.9016	36.625	88.1371	103.913	144.631
ENSG00000014216.15	45.0581	117.954	87.3532	167.32	111.663	72.6541	125.367	156.837	474.114	255.891	395.188
ENSG00000100342.20	195.252	129.295	140.525	31.3591	99.9214	83.0332	247.818	50.8024	14.6134	11.7572	32.5928
ENSG00000090013.10	0	9.07336	13.2929	10.0951	14.0443	51.8958	14.5775	140.593	123.301	8.12627	77.408
ENSG00000087074.8	443.071	458.205	1236.24	1688.99	2307.86	435.924	967.948	131.732	192.349	373.463	130.371
ENSG00000132383.11	30.0387	40.8301	18.9898	11.3838	15.4257	10.3792	26.2396	53.1653	89.1417	119.992	42.7781
ENSG00000182944.17	187.742	281.274	639.957	598.83	231.385	342.512	529.165	108.103	121.657	139.357	89.6303
ENSG00000188672.18	0	0	0	0.644366	0	0	0	17.7218	2.92268	0.345799	16.2964
ENSG00000120738.8	15.0194	36.2934	58.8685	98.051	59.8607	62.2749	116.62	11.2238	15.5267	14.1777	22.4076
ENSG00000088053.11	0	15.8784	1.89898	2.47007	8.05818	31.1375	17.493	20.6754	61.7416	50.4866	114.075
ENSG00000107201.10	255.329	136.1	37.9797	69.1619	80.6969	134.929	198.254	10.6331	18.0841	45.6454	36.6669
ENSG00000163359.15	30.0387	9.07336	3.79797	6.12147	4.14421	20.7583	14.5775	24.8105	51.9689	29.22	151.76
ENSG00000142875.19	22.529	52.1718	30.3837	10.0951	40.2909	31.1375	55.3946	48.4395	146.773	179.124	120.186
ENSG00000143344.15	22.529	9.07336	13.2929	9.77288	5.98607	62.2749	5.83101	1.77218	0.182668	2.42059	0
ENSG00000145354.12	7.50968	31.7568	13.2929	4.61795	5.29537	0	5.83101	85.3598	68.5003	8.47207	58.056
ENSG00000172270.19	187.742	111.149	282.949	159.051	235.069	166.066	262.396	1558.63	681.533	233.068	376.855
ENSG00000144481.17	15.0194	9.07336	49.3736	2.25528	1.3814	0	23.3241	0	0.913338	0	0
ENSG00000152952.12	0	0	0	1.50352	10.5907	0	0	10.6331	26.4868	16.5983	34.6299
ENSG00000170458.14	360.465	117.954	96.8482	146.271	267.992	124.55	209.917	25.4012	15.7094	70.1971	0
ENSG00000275126.1	60.0774	27.2201	5.69695	9.45069	26.4769	72.6541	26.2396	2.3629	1.64401	8.64497	2.03705
ENSG00000181381.13	536.942	308.494	129.131	172.475	186.719	300.995	320.706	43.1229	55.0743	125.871	75.3709
ENSG00000143774.16	150.194	117.954	123.434	122.215	100.382	93.4124	102.043	479.078	535.216	96.4778	309.632
ENSG00000114209.15	15.0194	31.7568	13.2929	25.345	51.1119	51.8958	32.0706	70.2963	96.4485	151.114	85.5562
ENSG00000085117.12	961.239	272.201	394.989	501.424	423.745	560.474	574.355	216.796	76.8117	186.731	103.89
ENSG00000121989.15	0	0	5.69695	0.429577	3.91397	0	11.662	8.86088	39.0908	26.6265	24.4446
ENSG00000143811.19	0	36.2934	11.3939	13.4243	7.02213	20.7583	18.9508	37.8064	76.629	41.4958	89.6303
ENSG00000263465.4	0	13.61	13.2929	7.94717	6.44654	31.1375	37.9016	74.4314	68.2263	49.795	65.1857
ENSG00000131981.16	15.0194	18.1467	11.3939	19.5458	30.506	20.7583	20.4086	135.867	133.165	13.8319	44.8151
ENSG00000058262.10	75.0968	63.5135	167.111	81.1901	44.0897	31.1375	131.198	20.6754	20.8241	30.4303	18.3335
ENSG00000196839.13	37.5484	27.2201	47.4746	12.6725	8.28841	83.0332	48.1059	8.86088	7.0327	5.18698	4.0741
ENSG00000079385.22	322.916	90.7336	49.3736	40.595	256.02	238.72	217.205	5.31653	5.29736	62.5896	20.3705
ENSG00000009307.16	112.645	154.247	167.111	144.767	247.847	166.066	332.368	648.025	740.625	330.756	497.041
ENSG00000120727.13	52.5677	63.5135	72.1614	51.3345	115.923	134.929	107.874	131.141	270.165	350.294	238.335
ENSG00000108953.17	120.155	145.174	172.808	94.0774	159.782	176.446	131.198	203.209	530.558	478.585	360.558
ENSG00000183486.13	645.832	303.958	193.696	329.056	172.215	342.512	460.65	42.8276	62.0156	170.825	83.5191
ENSG00000165030.4	345.445	195.077	146.222	215.648	224.132	290.616	218.663	36.625	41.1002	112.73	91.6673
ENSG00000135114.12	262.839	317.568	144.323	149.493	78.2794	332.133	341.114	24.2197	33.2455	117.572	14.2594
ENSG00000134109.11	97.6258	167.857	176.605	151.533	82.5388	114.171	180.761	23.0383	35.2548	71.0616	42.7781
ENSG00000197969.14	7.50968	27.2201	28.4848	21.9084	15.6559	20.7583	75.8032	44.8951	164.949	113.768	103.89
ENSG00000113013.15	45.0581	117.954	189.898	70.9876	56.4072	103.792	268.227	25.4012	44.8449	28.7013	18.3335
ENSG00000258227.7	90.1161	18.1467	9.49492	15.3574	54.6805	83.0332	36.4438	2.95363	1.09601	12.7946	0
ENSG00000163081.3	0	4.53668	9.49492	2.47007	3.4535	20.7583	5.83101	0	0	0	0
ENSG00000153283.12	15.0194	22.6834	13.2929	3.86619	5.29537	0	26.2396	37.8064	105.764	44.9538	38.704
ENSG00000125534.10	37.5484	45.3668	22.7878	19.7605	65.8468	129.739	43.7326	98.0604	180.384	145.754	296.391
ENSG00000010278.14	0	4.53668	5.69695	9.77288	14.9652	31.1375	5.83101	11.2238	44.5709	54.982	91.6673
ENSG00000174485.15	7.50968	63.5135	53.1715	45.6426	74.3655	72.6541	110.789	137.639	225.777	182.409	220.002
ENSG00000100453.13	52.5677	95.2703	13.2929	35.8697	43.9746	51.8958	126.825	8.86088	18.1754	10.0282	0
ENSG00000066294.14	7.50968	13.61	1.89898	5.15492	15.6559	20.7583	26.2396	19.4939	60.0063	45.1267	132.408
ENSG00000149564.12	0	13.61	9.49492	3.86619	20.721	31.1375	26.2396	15.9496	88.4111	99.2442	87.5932
ENSG00000164104.11	743.458	494.498	436.766	495.732	416.262	747.299	373.185	54.3467	51.8776	213.185	220.002
ENSG00000174837.15	120.155	27.2201	34.1817	53.2676	65.6166	124.55	65.5989	8.86088	25.0255	13.4861	0
ENSG00000198836.10	7.50968	68.0502	51.2726	34.1514	39.37	62.2749	72.8877	121.689	158.099	111.347	192.501
ENSG00000102524.11	210.271	108.88	30.3837	92.1443	109.821	124.55	134.113	7.0887	17.5361	41.15	38.704
ENSG00000119922.10	1148.98	530.792	180.403	205.767	317.492	1017.16	1134.13	63.7983	34.3415	164.946	187.409
ENSG00000143870.12	52.5677	86.1969	131.03	52.838	43.8595	72.6541	110.789	11.2238	19.7281	34.9257	2.03705
ENSG00000075568.17	150.194	95.2703	96.8482	143.586	88.2946	62.2749	134.113	21.8568	44.0229	50.8324	12.2223
ENSG00000143110.11	112.645	68.0502	51.2726	41.8838	103.605	114.171	40.8171	23.0383	8.76804	32.1593	12.2223
ENSG00000169826.8	165.213	145.174	83.5553	193.954	294.584	249.1	96.2117	47.8487	53.0649	75.7299	34.6299
ENSG00000136630.13	105.135	18.1467	56.9695	57.3485	69.1852	93.4124	116.62	12.996	12.2387	29.7387	20.3705
ENSG00000244482.10	326.671	86.1969	55.0705	156.151	164.617	93.4124	284.262	17.131	20.2761	81.9543	16.2964
ENSG00000186283.14	0	22.6834	45.5756	39.1989	21.7571	41.5166	56.8524	8.86088	6.02803	4.49538	0
ENSG00000105447.12	0	27.2201	47.4746	20.8345	13.814	41.5166	43.7326	4.13508	5.66269	5.53278	0
ENSG00000140044.13	202.761	145.174	119.636	316.491	190.979	207.583	112.247	20.6754	25.0255	110.31	30.5558
ENSG00000138670.17	52.5677	49.9035	7.59593	15.787	63.084	31.1375	40.8171	7.67943	9.49871	8.64497	2.03705
ENSG00000141469.18	0	4.53668	0	2.79225	0.230234	31.1375	0	183.715	81.835	2.42059	36.6669
ENSG00000187955.12	30.0387	0	16.1414	4.94014	0.690701	41.5166	5.83101	0.295363	0.548003	0.345799	0
ENSG00000137145.20	22.529	27.2201	7.59593	16.9683	28.0885	20.7583	55.3946	28.9455	153.532	123.45	81.4821
ENSG00000102699.6	210.271	140.637	93.0502	138.646	116.038	155.687	189.508	15.9496	49.6856	74.6925	38.704
ENSG00000124785.9	0	11.3417	0	3.86619	7.71283	10.3792	23.3241	0	0.365335	0	0
ENSG00000142583.17	7.50968	9.07336	76.9088	28.5669	8.97911	0	56.8524	1.18145	0	3.45799	0
ENSG00000213722.9	195.252	63.5135	72.1614	168.072	58.7096	134.929	139.944	24.8105	18.8148	60.169	22.4076
ENSG00000154099.18	15.0194	38.5618	110.141	3.32922	4.14421	41.5166	29.1551	2.3629	3.10535	5.35988	2.03705
ENSG00000101916.11	247.819	4.53668	26.5858	27.9225	147.58	72.6541	81.6342	8.86088	6.02803	19.0189	12.2223
ENSG00000215021.8	142.684	81.6602	165.212	73.2429	40.7514	176.446	230.325	34.2621	51.6949	28.7013	10.1853
ENSG00000173221.14	172.723	136.1	39.8787	48.5422	136.068	321.754	145.775	8.27015	13.1521	34.5799	55.0004
ENSG00000184897.6	150.194	276.737	573.493	336.144	99.4609	62.2749	361.523	47.258	68.3177	82.3001	55.0004
ENSG00000158417.11	45.0581	99.807	193.696	52.4084	63.3143	93.4124	177.846	38.3971	26.3041	29.3929	8.14821
ENSG00000188786.10	112.645	77.1236	26.5858	73.0281	117.189	31.1375	49.5636	5.90725	11.5081	29.7387	16.2964
ENSG00000203710.11	450.581	63.5135	45.5756	140.472	239.098	166.066	207.001	24.8105	23.8381	77.8047	30.5558
ENSG00000140943.17	45.0581	131.564	119.636	94.8291	39.37	41.5166	122.451	21.2661	25.8475	33.1967	8.14821
ENSG00000100380.14	15.0194	49.9035	34.1817	35.5475	70.5666	51.8958	87.4652	212.07	211.62	41.4958	213.89
ENSG00000198805.11	15.0194	34.0251	22.7878	22.338	20.1454	31.1375	40.8171	204.391	92.6124	31.8135	48.8892
ENSG00000170540.15	52.5677	4.53668	11.3939	12.2429	21.2966	20.7583	34.9861	112.238	63.203	30.2574	156.853
ENSG00000138031.14	82.6065	54.4402	49.3736	57.9929	72.0631	93.4124	148.691	8.27015	37.2642	23.5143	16.2964
ENSG00000153029.14	82.6065	18.1467	17.0909	21.9084	42.8235	51.8958	49.5636	3.54435	5.29736	17.2899	4.0741
ENSG00000118816.10	195.252	226.834	170.909	128.336	186.259	207.583	253.649	524.564	556.314	199.872	1042.97
ENSG00000144802.11	247.819	167.857	180.403	355.045	723.97	269.858	377.558	72.0685	105.49	135.899	32.5928
ENSG00000162783.10	345.445	272.201	619.069	850.133	1366.67	529.337	518.96	139.411	83.4791	271.106	24.4446
ENSG00000162736.17	120.155	40.8301	56.9695	56.0598	82.8841	124.55	126.825	9.4516	17.1707	35.9631	30.5558
ENSG00000141644.17	75.0968	58.9768	72.1614	100.736	49.6153	41.5166	112.247	12.996	24.8428	34.5799	6.11116
ENSG00000168995.13	67.5871	4.53668	7.59593	13.9613	57.0979	31.1375	52.4791	5.31653	3.47068	7.26177	0
ENSG00000100994.12	30.0387	54.4402	87.3532	43.1725	34.0746	41.5166	81.6342	62.6169	173.351	145.235	285.187
ENSG00000120306.11	90.1161	58.9768	13.2929	38.4471	75.9771	62.2749	104.958	15.9496	13.7001	16.2525	18.3335
ENSG00000137507.11	0	9.07336	5.69695	3.86619	4.25932	31.1375	20.4086	12.1099	90.1464	43.9164	66.2042
ENSG00000112062.10	413.032	113.417	113.939	211.03	192.936	300.995	230.325	24.2197	73.067	93.1927	63.1486
ENSG00000064601.18	244.065	217.761	80.7068	150.352	229.543	202.393	189.508	238.358	837.165	491.726	626.393
ENSG00000168438.15	97.6258	22.6834	18.9898	24.7007	36.6071	114.171	33.5283	8.86088	9.68138	15.5609	2.03705
ENSG00000198589.13	75.0968	36.2934	94.9492	42.8503	42.363	83.0332	183.677	115.782	424.793	209.381	311.669
ENSG00000213903.9	165.213	68.0502	62.6665	85.7006	68.8399	166.066	99.1272	21.8568	23.9294	54.6362	14.2594
ENSG00000221983.7	67.5871	113.417	170.909	65.8327	117.649	124.55	123.909	523.973	460.322	114.286	252.594
ENSG00000049656.14	206.516	131.564	269.656	141.223	47.8886	83.0332	231.783	62.6169	31.7841	53.7717	24.4446
ENSG00000204710.2	0	0	0	0.429577	0.690701	0	0	0	21.3721	7.95337	4.0741
ENSG00000055332.18	638.323	394.691	241.171	150.245	181.769	404.787	498.552	173.082	63.5683	89.2161	61.1116
ENSG00000129521.13	0	0	0	1.28873	0	10.3792	0	10.0423	15.7094	20.0563	12.2223
ENSG00000147443.13	15.0194	36.2934	26.5858	16.2165	12.6629	10.3792	32.0706	20.0847	97.5445	114.805	73.3339
ENSG00000139370.12	262.839	108.88	119.636	318.854	241.17	332.133	99.1272	43.1229	41.8309	111.693	22.4076
ENSG00000196235.14	232.8	208.687	575.392	345.38	287.677	207.583	383.389	93.0392	112.523	143.506	40.741
ENSG00000177200.17	22.529	77.1236	75.9593	33.9366	56.7526	20.7583	78.7187	80.3386	205.501	207.133	142.594
ENSG00000104856.14	90.1161	113.417	174.706	160.447	142.284	103.792	205.543	52.5745	27.0348	74.8654	14.2594
ENSG00000206177.7	0	0	7.59593	0	0	0	0	89.7902	27.4001	0.345799	28.5187
ENSG00000178726.6	30.0387	18.1467	77.8583	168.609	98.54	72.6541	58.3101	8.86088	11.5081	33.1967	10.1853
ENSG00000134884.15	172.723	127.027	225.979	300.382	181.885	166.066	250.734	45.4858	87.4977	82.3001	10.1853
ENSG00000138867.16	37.5484	13.61	55.0705	90.5334	57.3282	41.5166	102.043	222.113	275.006	76.7673	173.149
ENSG00000153208.16	52.5677	9.07336	0	22.5528	17.3826	10.3792	55.3946	1.18145	1.55267	1.72899	4.0741
ENSG00000197818.11	142.684	99.807	138.626	226.602	131.694	93.4124	145.775	34.2621	26.3041	86.4497	16.2964
ENSG00000156976.17	1254.12	966.313	2075.59	371.799	181.769	1224.74	1556.88	178.399	346.612	225.288	140.557
ENSG00000067082.15	991.278	353.861	290.544	251.088	337.523	332.133	580.186	49.6209	87.8631	218.891	107.964
ENSG00000073737.16	105.135	58.9768	7.59593	11.5986	56.8677	31.1375	23.3241	0.590725	0.73067	6.22438	10.1853
ENSG00000109466.14	202.761	54.4402	69.3129	156.581	96.8132	124.55	88.923	22.4476	17.6274	62.0709	22.4076
ENSG00000152558.15	750.968	462.741	184.201	216.507	398.074	467.062	556.862	62.6169	73.615	240.676	52.9634
ENSG00000122644.13	0	18.1467	13.2929	6.65844	16.1164	20.7583	8.74652	95.1067	58.2709	3.45799	97.7785
ENSG00000119321.9	108.89	49.9035	53.1715	98.4805	78.6248	134.929	129.74	12.4052	27.0348	48.7576	18.3335
ENSG00000090861.15	30.0387	68.0502	106.343	30.6074	28.8943	10.3792	75.8032	10.0423	15.8921	12.4488	2.03705
ENSG00000123610.5	75.0968	49.9035	7.59593	16.3239	72.9841	31.1375	102.043	1.18145	0	8.99077	6.11116
ENSG00000184270.5	153.948	27.2201	68.3634	37.8028	28.6641	103.792	100.585	20.38	16.6227	16.7712	20.3705
ENSG00000011422.12	202.761	145.174	298.14	237.234	386.102	217.962	425.664	48.4395	64.6643	144.544	12.2223
ENSG00000143409.15	105.135	54.4402	28.4848	51.5492	48.3491	31.1375	20.4086	47.8487	161.935	197.278	227.131
ENSG00000196116.8	180.232	40.8301	56.9695	69.9137	41.9025	114.171	125.367	5.31653	17.9014	40.1126	16.2964
ENSG00000154122.14	15.0194	9.07336	56.9695	7.5176	5.52561	41.5166	40.8171	215.319	99.0058	26.2807	140.557
ENSG00000161905.12	0	0	0	1.28873	0	0	0	0	1.46134	49.4492	8.14821
ENSG00000197043.14	105.135	192.809	186.1	167.535	82.5388	134.929	256.565	38.9879	76.4464	60.5148	16.2964
ENSG00000137842.7	67.5871	9.07336	11.3939	19.5458	12.2024	10.3792	55.3946	1.77218	5.48003	6.22438	2.03705
ENSG00000138035.15	37.5484	45.3668	20.8888	28.5669	11.0512	20.7583	113.705	4.13508	13.6087	6.22438	4.0741
ENSG00000135476.11	0	0	37.9797	44.676	6.67678	20.7583	42.2749	3.54435	1.27867	0.691597	0
ENSG00000068878.15	37.5484	45.3668	74.0604	44.7834	34.0746	51.8958	116.62	363.591	178.74	57.0568	152.779
ENSG00000160883.11	390.503	131.564	224.08	742.094	211.815	321.754	233.241	41.9415	83.1137	137.974	85.5562
ENSG00000176485.11	33.7936	9.07336	5.69695	4.08098	7.13724	31.1375	11.662	1.18145	0	2.07479	0
ENSG00000143546.10	5647.28	2350	924.805	1046.66	2416.53	4930.1	1931.52	148.272	155.998	602.381	922.785
ENSG00000119777.20	37.5484	9.07336	96.8482	29.426	8.74888	72.6541	87.4652	2.3629	7.12403	14.5235	6.11116
ENSG00000104518.11	112.645	68.0502	142.424	207.378	72.0631	93.4124	253.649	28.3548	30.1401	72.6177	14.2594
ENSG00000154832.14	37.5484	58.9768	146.222	111.475	31.3118	31.1375	87.4652	21.2661	24.1121	20.4021	10.1853
ENSG00000167768.4	0	4.53668	1.89898	0	0	10.3792	0	53.756	54.2523	0	132.408
ENSG00000123989.14	0	4.53668	79.7573	18.6866	0.920935	20.7583	20.4086	1.77218	2.00934	0.345799	0
ENSG00000136541.14	7.50968	0	26.5858	28.9964	9.20935	0	52.4791	1.77218	2.00934	2.07479	0
ENSG00000183010.16	0	0	9.49492	8.59154	3.68374	10.3792	5.83101	0	0	0	0
ENSG00000179218.13	240.31	449.131	841.25	449.23	260.049	207.583	807.595	189.032	114.35	139.703	52.9634
ENSG00000164054.15	638.323	254.054	195.595	244.537	373.784	425.545	431.495	64.9798	65.943	216.124	75.3709
ENSG00000145050.17	22.529	27.2201	56.9695	19.7605	6.56166	0	26.2396	1.77218	1.82668	6.91597	0
ENSG00000188404.9	4062.74	1057.05	250.666	571.552	1782.35	788.815	1559.8	64.389	142.115	473.917	232.224
ENSG00000127863.15	157.703	95.2703	586.786	16.0017	5.29537	363.27	122.451	38.3971	13.3347	3.11219	14.2594
ENSG00000136231.14	15.0194	36.2934	49.3736	10.9542	19.3396	41.5166	23.3241	34.8528	94.6218	173.418	77.408
ENSG00000136010.14	0	0	30.3837	10.7394	1.15117	0	23.3241	0	0.365335	0	0
ENSG00000141574.7	367.974	163.32	126.282	127.584	192.936	311.375	303.213	40.1693	29.0441	95.7862	101.853
ENSG00000091490.11	71.3419	158.784	180.403	91.7147	24.635	51.8958	116.62	34.2621	32.9715	19.7105	20.3705
ENSG00000169877.10	7.50968	0	13.2929	0.644366	0.460467	0	0	116.077	49.8682	0.691597	10.1853
ENSG00000104081.14	15.0194	88.4653	129.131	108.361	75.0562	51.8958	72.8877	14.1774	3.28802	35.9631	2.03705
ENSG00000160932.11	2331.76	1125.1	666.543	1106.7	802.019	1110.57	1984	134.39	72.8843	571.432	12.2223
ENSG00000172071.13	7.50968	54.4402	163.313	182.57	29.0094	20.7583	97.6695	15.9496	17.5361	16.9441	8.14821
ENSG00000142089.16	698.4	592.037	212.686	327.66	686.672	1110.57	457.735	77.385	88.2284	262.115	195.557
ENSG00000174720.16	127.665	72.5869	43.6766	15.6796	37.9886	20.7583	75.8032	6.49798	17.9014	17.2899	2.03705
ENSG00000136950.13	15.0194	31.7568	89.2522	68.5175	23.2536	51.8958	46.6481	14.1774	12.0561	11.4114	0
ENSG00000170456.16	15.0194	86.1969	51.2726	13.9613	13.1233	0	29.1551	5.31653	6.2107	1.55609	4.0741
ENSG00000079616.12	60.0774	36.2934	53.1715	46.3943	14.0443	31.1375	87.4652	6.49798	21.3721	10.0282	2.03705
ENSG00000213934.8	0	0	0	0	0	0	0	10.0423	7.8547	1.55609	0
ENSG00000006530.18	15.0194	27.2201	43.6766	12.9947	4.37444	51.8958	52.4791	4.7258	8.40271	3.45799	0
ENSG00000138496.16	420.542	199.614	123.434	137.572	175.438	332.133	279.889	24.2197	28.6788	80.5711	124.26
ENSG00000130813.18	138.929	99.807	118.686	172.583	58.7096	83.0332	169.099	38.6925	31.1448	60.3419	7.12968
ENSG00000162551.14	1118.94	167.857	282.949	591.742	606.551	399.597	542.284	39.5786	84.0271	278.887	83.5191
ENSG00000166012.16	585.755	648.745	3053.57	263.76	85.1864	550.095	1064.16	116.373	240.39	115.843	24.4446
ENSG00000163421.9	705.91	163.32	64.5654	53.4823	285.605	83.0332	233.241	30.127	40.9175	81.2627	12.2223
ENSG00000169896.18	1013.81	204.151	246.868	556.947	525.163	300.995	655.989	55.8235	88.4111	271.452	81.4821
ENSG00000138772.13	240.31	154.247	53.1715	80.3309	168.646	290.616	142.86	15.9496	6.02803	32.8509	83.5191
ENSG00000086065.14	165.213	122.49	62.6665	42.7429	67.6887	238.72	87.4652	10.0423	23.7468	43.2248	38.704
ENSG00000103569.9	615.794	288.079	81.6563	161.951	561.655	467.062	295.924	24.2197	27.5828	153.88	97.7785
ENSG00000147036.11	0	4.53668	0	0.429577	5.75584	10.3792	2.91551	14.7681	47.8589	15.5609	12.2223
ENSG00000182287.14	67.5871	54.4402	34.1817	9.66548	35.9164	114.171	8.74652	103.968	212.808	277.331	94.7229
ENSG00000146670.10	0	13.61	41.7776	19.331	13.3536	31.1375	32.0706	1.18145	1.09601	7.60757	0
ENSG00000143297.19	22.529	40.8301	70.2624	16.4313	1.84187	10.3792	17.493	3.54435	6.2107	1.0374	0
ENSG00000101361.17	105.135	313.031	1509.69	104.387	34.9955	259.479	448.988	62.6169	83.2964	56.711	34.6299
ENSG00000130766.5	97.6258	58.9768	189.898	178.811	138.831	93.4124	192.423	30.127	21.7374	79.8795	6.11116
ENSG00000065308.5	7.50968	68.0502	106.343	40.7024	8.05818	41.5166	55.3946	11.2238	11.3254	8.64497	6.11116
ENSG00000099901.17	30.0387	68.0502	172.808	33.9366	29.0094	41.5166	97.6695	15.3589	24.9341	16.9441	6.11116
ENSG00000111670.16	1689.68	830.212	3418.17	166.246	39.1397	2677.82	903.807	53.756	169.515	34.5799	307.595
ENSG00000179562.3	30.0387	45.3668	77.8583	187.725	86.1074	51.8958	93.2962	10.6331	14.7961	45.2996	10.1853
ENSG00000125740.14	22.529	18.1467	30.3837	60.7851	140.673	31.1375	59.7679	0.590725	4.74936	4.32248	22.4076
ENSG00000116675.16	22.529	0	7.59593	3.97359	1.61164	20.7583	11.662	71.4777	38.9082	19.7105	42.7781
ENSG00000119917.14	1314.19	728.137	326.625	270.311	465.763	1328.53	1489.82	79.1572	44.0229	210.246	360.558
ENSG00000144746.7	30.0387	40.8301	37.9797	25.1303	65.8468	124.55	52.4791	49.0302	136.453	301.536	187.409
ENSG00000156970.12	0	38.5618	49.3736	40.0581	8.28841	0	32.0706	5.31653	2.74001	3.80379	2.03705
ENSG00000153094.23	82.6065	86.1969	224.08	76.5721	55.4863	124.55	172.015	36.625	32.6975	56.0194	10.1853
ENSG00000073331.18	75.0968	22.6834	49.3736	70.0211	64.2352	155.687	78.7187	3.54435	12.7867	32.1593	22.4076
ENSG00000111911.7	1471.9	607.915	2675.67	98.1583	39.6002	2636.3	431.495	47.258	89.3244	35.7902	279.076
ENSG00000102007.11	120.155	72.5869	24.6868	45.4278	88.4097	77.8436	62.6834	8.27015	8.40271	40.8042	2.03705
ENSG00000197249.13	3157.82	893.726	303.837	741.987	1923.37	1338.91	1142.88	80.3386	122.57	633.849	201.668
ENSG00000074657.13	30.0387	27.2201	62.6665	24.9155	2.0721	10.3792	49.5636	2.95363	6.02803	7.26177	2.03705
ENSG00000090104.12	0	22.6834	15.1919	5.36971	8.51864	0	84.5497	0.590725	2.37468	2.07479	0
ENSG00000110324.10	225.29	131.564	161.414	267.734	225.859	114.171	341.114	47.258	66.6736	119.646	14.2594
ENSG00000180509.12	30.0387	13.61	26.5858	66.7992	27.1676	72.6541	11.662	1.18145	3.83602	15.9067	2.03705
ENSG00000173198.6	75.0968	22.6834	3.79797	13.1021	41.4421	114.171	23.3241	1.77218	0.913338	13.4861	0
ENSG00000105726.17	135.174	31.7568	132.929	98.1583	16.8071	20.7583	116.62	18.9032	19.5454	26.2807	6.11116
ENSG00000130382.9	97.6258	54.4402	148.121	188.799	133.19	103.792	160.353	20.0847	30.0488	83.6833	12.2223
ENSG00000077238.14	465.6	95.2703	256.363	333.996	329.004	300.995	408.171	79.4525	74.2543	171.516	18.3335
ENSG00000140403.12	15.0194	4.53668	13.2929	9.02112	4.60467	31.1375	32.0706	82.1108	94.2564	3.45799	120.186
ENSG00000277632.2	0	0	1.89898	4.18838	28.0885	0	29.1551	0	0.182668	0.345799	0
ENSG00000137757.11	75.0968	4.53668	1.89898	3.00704	29.4699	62.2749	20.4086	2.3629	2.74001	2.42059	4.0741
ENSG00000171049.9	420.542	54.4402	24.6868	42.7429	170.833	134.929	142.86	0.590725	10.9601	40.4584	26.4817
ENSG00000123095.6	30.0387	27.2201	121.535	11.3838	6.10119	93.4124	29.1551	2.95363	3.83602	1.72899	16.2964
ENSG00000153234.14	7.50968	4.53668	32.2827	67.4436	53.7596	31.1375	69.9722	7.0887	10.7774	8.29917	0

## Sheet: Figure 2c
Figure 2c
Ensembl Gene ID	logFC.x	logCPM.x	PValue.x	FDR.x	logFC.y	logCPM.y	LR	PValue.y	FDR.y	logFC.z	logCPM.z	F.z	Pvalue.z	FDR.z
ENSG00000000419.12	2.04439	3.56124	0.00121539	0.0147563	-2.04439	3.56124	10.5397	0.00116839	0.013299	-2.10219	3.56124	7.28668	0.00947045	0.0676835
ENSG00000000457.14	1.28061	3.78689	0.142226	0.348695	-1.28061	3.78689	2.52919	0.111757	0.267969	-1.28812	3.78689	2.57129	0.115161	0.294811
ENSG00000000460.17	-1.9164	2.84823	0.0481116	0.179505	1.9164	2.84823	5.05121	0.0246088	0.105533	1.91099	2.84823	4.12552	0.0476114	0.174117
ENSG00000000938.13	1.70419	9.05525	0.00103369	0.0130946	-1.70419	9.05525	11.0935	0.000866301	0.0107455	-1.70424	9.05525	11.2796	0.00151157	0.0202415
ENSG00000000971.15	3.27209	2.78323	0.00882031	0.0591587	-3.27209	2.78323	7.67044	0.00561329	0.0407106	-3.21074	2.78323	8.37369	0.00564054	0.0485356
ENSG00000001036.13	1.64397	3.12229	0.0463203	0.176003	-1.64397	3.12229	4.21727	0.0400146	0.143419	-1.6509	3.12229	3.37888	0.0720219	0.223815
ENSG00000001084.13	-2.4889	5.08757	3.00244e-05	0.000793136	2.4889	5.08757	17.3485	3.11146e-05	0.000783176	2.48692	5.08757	18.8448	6.96624e-05	0.00191154
ENSG00000001167.14	0.285464	4.63176	0.670314	0.840311	-0.285464	4.63176	0.263243	0.607901	0.764506	-0.280849	4.63176	0.223381	0.638547	0.7909
ENSG00000001460.18	2.76736	0.807751	0.111723	0.301848	-2.76736	0.807751	4.04553	0.0442884	0.152979	-2.67717	0.807751	2.82975	0.0988115	0.269533
ENSG00000001461.17	-0.403535	3.71928	0.395254	0.629803	0.403535	3.71928	0.550188	0.458241	0.643174	0.419462	3.71928	0.37065	0.545425	0.723309
ENSG00000001497.16	1.58895	4.40179	0.0227	0.110712	-1.58895	4.40179	5.43275	0.0197625	0.0923961	-1.58478	4.40179	5.2211	0.0266222	0.122225
ENSG00000001561.7	0.936032	2.2682	0.545993	0.754101	-0.936032	2.2682	0.612637	0.433797	0.623218	-0.972312	2.2682	0.800365	0.3753	0.579877
ENSG00000001617.12	2.75482	1.89059	0.0259713	0.120794	-2.75482	1.89059	5.82198	0.0158271	0.0803289	-2.77236	1.89059	4.74476	0.0341633	0.141859
ENSG00000001626.15	1.41307	0.504643	0.643715	0.822811	-1.41307	0.504643	0.480851	0.488037	0.669812	-1.36626	0.504643	0.612704	0.437489	0.636796
ENSG00000001629.10	0.14681	5.00638	0.771285	0.906977	-0.14681	5.00638	0.101244	0.750342	0.859564	-0.148482	5.00638	0.0780347	0.781139	0.881356
ENSG00000001630.17	3.22824	3.10957	0.000780803	0.0105747	-3.22824	3.10957	12.2739	0.000459326	0.006639	-3.22429	3.10957	10.9432	0.00175247	0.0223831
ENSG00000001631.15	-0.0854996	2.35098	0.890396	0.973209	0.0854996	2.35098	0.00580891	0.939247	0.969303	0.116974	2.35098	0.0122689	0.912249	0.957577
ENSG00000002016.17	1.01938	2.8111	0.322169	0.558913	-1.01938	2.8111	1.21177	0.270981	0.465157	-1.01473	2.8111	1.15258	0.288198	0.497692
ENSG00000002330.13	1.95911	3.31274	0.0034579	0.0313713	-1.95911	3.31274	8.3754	0.00380335	0.031267	-2.02659	3.31274	6.0145	0.0177474	0.0959848
ENSG00000002549.12	1.83283	6.40905	8.19318e-05	0.00179392	-1.83283	6.40905	15.9353	6.55435e-05	0.00143105	-1.83344	6.40905	14.2683	0.000424929	0.00790613
ENSG00000002726.20	1.16299	2.86542	0.494565	0.712744	-1.16299	2.86542	0.724585	0.394644	0.586735	-1.19051	2.86542	1.26562	0.265998	0.474331
ENSG00000002746.15	2.06168	0.241076	0.402018	0.635998	-2.06168	0.241076	1.55795	0.211965	0.399711	-2.01679	0.241076	1.36938	0.247504	0.454345
ENSG00000002822.15	0.455061	2.33506	0.689893	0.852931	-0.455061	2.33506	0.272157	0.601888	0.759536	-0.462628	2.33506	0.214362	0.645393	0.796451
ENSG00000002834.18	0.336134	7.9548	0.420131	0.650824	-0.336134	7.9548	0.702998	0.401778	0.593184	-0.335309	7.9548	0.613924	0.437035	0.63643
ENSG00000002919.14	1.14762	4.68603	0.0491254	0.181941	-1.14762	4.68603	3.91279	0.0479199	0.160667	-1.15782	4.68603	3.48935	0.0676712	0.215235
ENSG00000002933.9	0.688013	2.59985	0.630744	0.81462	-0.688013	2.59985	0.320397	0.571369	0.736733	-0.632159	2.59985	0.366403	0.547728	0.725182
ENSG00000003056.8	0.266417	4.84767	0.57675	0.776018	-0.266417	4.84767	0.352457	0.552725	0.72198	-0.269907	4.84767	0.249846	0.619391	0.778198
ENSG00000003096.14	-1.42154	0.235524	0.426513	0.656305	1.42154	0.235524	0.463657	0.49592	0.676493	1.38144	0.235524	0.622114	0.434012	0.633406
ENSG00000003137.8	1.30044	0.306973	0.699727	0.858847	-1.30044	0.306973	0.39171	0.531402	0.70574	-1.3143	0.306973	0.576825	0.45115	0.648137
ENSG00000003147.19	-0.0302155	3.26228	0.978641	1	0.0302155	3.26228	0.00202984	0.964064	0.983188	0.0212203	3.26228	0.000720275	0.978697	0.990233
ENSG00000003249.13	2.25188	0.308113	0.494876	0.712886	-2.25188	0.308113	1.1288	0.288032	0.48338	-2.23879	0.308113	1.47711	0.229974	0.437078
ENSG00000003393.15	0.755025	2.65543	0.401	0.635101	-0.755025	2.65543	0.751202	0.386096	0.578583	-0.761764	2.65543	0.612037	0.437737	0.637015
ENSG00000003400.14	2.11227	4.92024	0.000754564	0.0103369	-2.11227	4.92024	12.2087	0.000475665	0.00682418	-2.11245	4.92024	10.8265	0.00184527	0.0231713
ENSG00000003402.20	1.44287	9.24765	0.00209872	0.0220858	-1.44287	9.24765	9.71891	0.00182382	0.0186478	-1.44339	9.24765	8.73742	0.00475868	0.0432557
ENSG00000003436.16	-3.22389	4.83743	3.42303e-08	2.31391e-06	3.22389	4.83743	29.6366	5.21122e-08	3.24513e-06	3.22436	4.83743	28.3268	2.46013e-06	0.00012704
ENSG00000003509.16	4.72946	2.51782	1.4945e-06	6.16928e-05	-4.72946	2.51782	26.9579	2.07931e-07	1.06936e-05	-4.76591	2.51782	16.6154	0.000165012	0.00382896
ENSG00000003756.16	0.849914	6.46744	0.035788	0.149596	-0.849914	6.46744	4.46864	0.0345225	0.13087	-0.854772	6.46744	3.66846	0.0612194	0.203979
ENSG00000003987.14	2.584	0.571401	0.10494	0.290499	-2.584	0.571401	3.28706	0.069828	0.20103	-2.69385	0.571401	2.63524	0.110848	0.288664
ENSG00000003989.17	2.32863	-0.162333	0.492521	0.711214	-2.32863	-0.162333	0.93845	0.332677	0.528731	-2.32484	-0.162333	1.5078	0.225263	0.431942
ENSG00000004059.11	0.0505981	4.88082	0.940281	0.99641	-0.0505981	4.88082	0.00967319	0.921652	0.960494	-0.0538333	4.88082	0.00928147	0.923638	0.962914
ENSG00000004139.14	-0.569391	2.84459	0.455141	0.681259	0.569391	2.84459	0.382376	0.536334	0.710066	0.550417	2.84459	0.366002	0.547946	0.725347
ENSG00000004142.12	0.864606	4.30399	0.0928464	0.270452	-0.864606	4.30399	3.08564	0.0789863	0.216028	-0.865042	4.30399	1.9632	0.16739	0.362811
ENSG00000004399.12	0.176116	4.99119	0.733261	0.882856	-0.176116	4.99119	0.0890735	0.765358	0.868285	-0.167758	4.99119	0.081695	0.776202	0.878076
ENSG00000004455.16	1.2959	4.41704	0.0305578	0.13427	-1.2959	4.41704	4.90564	0.0267692	0.111096	-1.29842	4.41704	4.1137	0.0479183	0.174747
ENSG00000004468.13	3.67556	5.6613	2.63386e-07	1.35907e-05	-3.67556	5.6613	27.2836	1.75695e-07	9.34623e-06	-3.66575	5.6613	32.024	7.52304e-07	4.63971e-05
ENSG00000004478.8	1.62461	4.24523	0.00625896	0.0471765	-1.62461	4.24523	7.98953	0.00470487	0.0360195	-1.61744	4.24523	6.02321	0.0176697	0.0958732
ENSG00000004487.16	0.824223	5.39005	0.103833	0.288571	-0.824223	5.39005	2.78765	0.0949937	0.242037	-0.827009	5.39005	2.46963	0.122416	0.305447
ENSG00000004534.15	0.950071	6.23427	0.0408502	0.16231	-0.950071	6.23427	4.37468	0.0364767	0.13552	-0.949543	6.23427	3.97622	0.0516527	0.184024
ENSG00000004660.14	0.585056	4.55416	0.475601	0.696265	-0.585056	4.55416	0.595409	0.440335	0.628851	-0.58261	4.55416	0.724255	0.398837	0.60152
ENSG00000004700.16	0.290162	3.79462	0.80446	0.927186	-0.290162	3.79462	0.155865	0.692993	0.8238	-0.297258	3.79462	0.154406	0.696042	0.830582
ENSG00000004766.17	-0.814899	3.83825	0.249464	0.48205	0.814899	3.83825	1.39036	0.238345	0.428937	0.815385	3.83825	1.25366	0.268241	0.476546
ENSG00000004776.13	-0.69815	0.78971	0.507319	0.722874	0.69815	0.78971	0.203389	0.651999	0.796791	0.67878	0.78971	0.2243	0.637858	0.790556
ENSG00000004777.18	2.27721	3.17509	0.00893128	0.0596961	-2.27721	3.17509	7.36972	0.00663313	0.0457503	-2.27586	3.17509	6.34998	0.0150012	0.0872674
ENSG00000004779.10	1.21581	3.13914	0.0649033	0.216776	-1.21581	3.13914	3.91678	0.0478065	0.16053	-1.22038	3.13914	2.20705	0.143702	0.334061
ENSG00000004799.8	0.743405	2.97041	0.567523	0.770239	-0.743405	2.97041	0.413609	0.520143	0.697085	-0.672586	2.97041	0.456224	0.502527	0.690005
ENSG00000004809.14	-0.42809	1.31599	0.596966	0.790962	0.42809	1.31599	0.209698	0.647004	0.793191	0.442662	1.31599	0.128168	0.721857	0.84558
ENSG00000004838.14	0.0506655	0.854356	0.869549	0.96214	-0.0506655	0.854356	0.0012395	0.971915	0.987545	-0.0877548	0.854356	0.00425974	0.948224	0.976276
ENSG00000004846.16	-0.0543309	0.34691	0.760323	0.900727	0.0543309	0.34691	0.000826197	0.977069	0.989894	0.137151	0.34691	0.00623862	0.937362	0.970853
ENSG00000004848.8	-0.170854	0.974163	0.801772	0.925189	0.170854	0.974163	0.0148153	0.903122	0.951626	0.174082	0.974163	0.0145289	0.904545	0.953487
ENSG00000004864.13	-0.479463	2.54188	0.676886	0.844811	0.479463	2.54188	0.255948	0.612918	0.768816	0.487011	2.54188	0.231322	0.632657	0.787515
ENSG00000004866.20	-1.60614	3.7993	0.0166267	0.0903724	1.60614	3.7993	5.2547	0.0218875	0.0980946	1.60716	3.7993	4.81719	0.0328816	0.138581
ENSG00000004897.12	-1.08783	5.28733	0.0153676	0.0856074	1.08783	5.28733	5.57428	0.0182262	0.0878942	1.09634	5.28733	4.66719	0.0355959	0.145581
ENSG00000004939.15	-6.14508	8.94144	3.55276e-11	4.95467e-09	6.14508	8.94144	44.2974	2.82086e-11	4.28107e-09	6.14641	8.94144	72.4118	2.88962e-11	1.72043e-08
ENSG00000004961.15	0.691158	3.04225	0.242814	0.475457	-0.691158	3.04225	1.20679	0.271969	0.466027	-0.751929	3.04225	0.847102	0.361823	0.568228
ENSG00000004975.12	0.861264	3.66826	0.344324	0.581892	-0.861264	3.66826	1.07834	0.299068	0.494584	-0.868651	3.66826	1.20499	0.277622	0.487357
ENSG00000005007.12	0.107215	7.03129	0.888646	0.972653	-0.107215	7.03129	0.0377723	0.845901	0.918995	-0.11137	7.03129	0.0509393	0.822363	0.905972
ENSG00000005020.13	-1.6099	7.17773	0.00207671	0.0219436	1.6099	7.17773	9.62051	0.00192416	0.0193668	1.61658	7.17773	11.7374	0.00123815	0.0175518
ENSG00000005022.6	0.614776	5.19192	0.165273	0.381832	-0.614776	5.19192	1.95359	0.162201	0.338819	-0.627518	5.19192	1.45724	0.233089	0.439615
ENSG00000005059.16	-0.53416	3.00309	0.576549	0.775955	0.53416	3.00309	0.544254	0.460675	0.645479	0.492062	3.00309	0.329525	0.56853	0.741518
ENSG00000005073.5	0.331687	-0.120523	1	1	-0.331687	-0.120523	0.0114404	0.914821	0.957628	-0.597223	-0.120523	0.0956197	0.758445	0.868487
ENSG00000005075.15	0.262647	4.6523	0.627469	0.812278	-0.262647	4.6523	0.256721	0.612382	0.768331	-0.266151	4.6523	0.211998	0.647216	0.797825
ENSG00000005100.13	0.288844	3.06003	0.746263	0.892309	-0.288844	3.06003	0.202049	0.653072	0.797495	-0.276231	3.06003	0.115696	0.735185	0.854019
ENSG00000005108.16	2.49845	1.56332	0.04563	0.174451	-2.49845	1.56332	4.83651	0.0278633	0.113896	-2.54344	1.56332	3.70904	0.0598535	0.201332
ENSG00000005156.11	1.42608	4.28436	0.00996388	0.0640004	-1.42608	4.28436	6.91695	0.00853825	0.0534677	-1.42732	4.28436	4.99489	0.0299518	0.13082
ENSG00000005175.10	-0.312345	4.24061	0.648068	0.825266	0.312345	4.24061	0.297023	0.585755	0.746971	0.295064	4.24061	0.218354	0.642341	0.793951
ENSG00000005187.12	-0.518092	1.31692	0.564433	0.767929	0.518092	1.31692	0.272648	0.601561	0.759247	0.522661	1.31692	0.175559	0.677025	0.817946
ENSG00000005189.19	1.06165	2.66694	0.303415	0.539621	-1.06165	2.66694	1.07825	0.29909	0.494584	-1.01184	2.66694	1.02114	0.317148	0.526256
ENSG00000005194.15	0.646544	3.00197	0.350969	0.588816	-0.646544	3.00197	0.880848	0.347969	0.542727	-0.664935	3.00197	0.626934	0.432248	0.63176
ENSG00000005206.17	0.638366	4.55502	0.282128	0.516662	-0.638366	4.55502	1.14143	0.285351	0.480709	-0.641238	4.55502	1.05952	0.308312	0.518655
ENSG00000005238.19	-0.493158	5.65281	0.263519	0.497169	0.493158	5.65281	1.19201	0.274924	0.468806	0.497822	5.65281	1.06958	0.30605	0.516251
ENSG00000005249.13	-4.79136	8.60803	2.12008e-17	4.10236e-14	4.79136	8.60803	71.9338	2.22539e-17	4.30613e-14	4.79071	8.60803	86.2738	1.9373e-12	3.74868e-09
ENSG00000005302.18	1.97128	5.64684	0.000103795	0.00218439	-1.97128	5.64684	15.1985	9.67805e-05	0.00192566	-1.98363	5.64684	13.5505	0.000572331	0.0099659
ENSG00000005339.14	0.262526	8.77671	0.560025	0.76512	-0.262526	8.77671	0.37179	0.54203	0.714392	-0.263402	8.77671	0.341659	0.561519	0.736201
ENSG00000005379.17	0.855992	6.20445	0.196313	0.423746	-0.855992	6.20445	1.84552	0.174306	0.353605	-0.860462	6.20445	2.45714	0.123343	0.306884
ENSG00000005381.7	0.184719	7.39933	0.852488	0.952405	-0.184719	7.39933	0.055366	0.813976	0.899718	-0.169074	7.39933	0.0747943	0.785614	0.883495
ENSG00000005436.13	0.206592	2.73445	0.930703	0.992409	-0.206592	2.73445	0.0582404	0.809299	0.896454	-0.208047	2.73445	0.0513505	0.82166	0.905546
ENSG00000005448.16	1.88232	0.719366	0.375527	0.61146	-1.88232	0.719366	1.07106	0.300707	0.496156	-1.82141	0.719366	1.16983	0.28466	0.494667
ENSG00000005469.11	-0.151985	1.10667	0.878166	0.966325	0.151985	1.10667	0.010976	0.916561	0.958293	0.151749	1.10667	0.0121545	0.912658	0.957778
ENSG00000005471.17	0.533954	0.505497	0.975024	1	-0.533954	0.505497	0.0923054	0.761267	0.866373	-0.529375	0.505497	0.103717	0.748766	0.863253
ENSG00000005483.21	0.795781	7.64802	0.0689305	0.225257	-0.795781	7.64802	3.41982	0.0644179	0.191399	-0.796772	7.64802	3.24376	0.0777696	0.234217
ENSG00000005486.17	1.76369	4.46578	0.00220211	0.0228783	-1.76369	4.46578	9.52111	0.00203122	0.0202207	-1.78216	4.46578	7.58319	0.0082092	0.0617185
ENSG00000005513.10	2.27019	0.17044	0.390954	0.625888	-2.27019	0.17044	1.15606	0.282284	0.477088	-2.2632	0.17044	1.47814	0.229814	0.436881
ENSG00000005700.15	0.753783	4.44705	0.168362	0.386684	-0.753783	4.44705	1.8458	0.174273	0.353605	-0.769485	4.44705	1.55049	0.218906	0.424912
ENSG00000005801.18	2.15588	3.00071	0.0100305	0.064335	-2.15588	3.00071	6.93254	0.00846412	0.053154	-2.17443	3.00071	5.33267	0.0251284	0.118126
ENSG00000005810.18	0.408171	7.3374	0.365836	0.603039	-0.408171	7.3374	0.871926	0.350423	0.544852	-0.408804	7.3374	0.855701	0.359418	0.565695
ENSG00000005812.11	0.666473	5.96426	0.156176	0.368504	-0.666473	5.96426	1.99718	0.157592	0.331998	-0.673259	5.96426	1.89257	0.175085	0.372348
ENSG00000005844.17	1.12861	8.00386	0.015838	0.0874368	-1.12861	8.00386	5.97536	0.0145071	0.0759711	-1.12995	8.00386	5.99002	0.0179678	0.0967769
ENSG00000005882.11	-0.286769	3.15259	0.765458	0.90287	0.286769	3.15259	0.128706	0.719777	0.841108	0.29054	3.15259	0.114582	0.736414	0.854663
ENSG00000005884.18	1.52263	1.68215	0.198166	0.426532	-1.52263	1.68215	2.05999	0.151211	0.323129	-1.52465	1.68215	1.57542	0.215297	0.420489
ENSG00000005889.15	0.954789	5.4104	0.102942	0.287309	-0.954789	5.4104	2.7752	0.0957348	0.242987	-0.9528	5.4104	2.92806	0.0932928	0.259556
ENSG00000005893.15	0.867548	6.26996	0.176415	0.397791	-0.867548	6.26996	1.94591	0.163028	0.339592	-0.860498	6.26996	2.48562	0.121241	0.303937
ENSG00000005961.18	-4.61151	9.4076	3.00363e-11	4.34543e-09	4.61151	9.4076	44.3867	2.69518e-11	4.13083e-09	4.60493	9.4076	61.0927	3.34924e-10	9.78231e-08
ENSG00000006007.12	-1.56041	5.70012	0.00209091	0.0220486	1.56041	5.70012	10.2085	0.00139795	0.0151331	1.55034	5.70012	9.50337	0.00334367	0.0346452
ENSG00000006015.17	0.88284	4.26841	0.0914136	0.268008	-0.88284	4.26841	2.68825	0.101091	0.250743	-0.917676	4.26841	2.0816	0.155362	0.348317
ENSG00000006016.11	1.96358	0.585246	0.394317	0.628898	-1.96358	0.585246	0.949248	0.329911	0.526009	-1.86075	0.585246	1.12045	0.294944	0.505506
ENSG00000006025.12	1.04402	3.87065	0.196643	0.424018	-1.04402	3.87065	1.77096	0.183263	0.366069	-1.03176	3.87065	1.82262	0.183123	0.381476
ENSG00000006042.12	4.24045	0.568124	0.232609	0.466238	-4.24045	0.568124	2.61865	0.105614	0.258279	-4.0332	0.568124	4.18385	0.046127	0.170948
ENSG00000006062.17	0.359532	5.01444	0.508024	0.723425	-0.359532	5.01444	0.494898	0.48175	0.663892	-0.361117	5.01444	0.43332	0.513405	0.698559
ENSG00000006071.14	3.61137	0.57478	0.183301	0.406578	-3.61137	0.57478	3.19178	0.0740094	0.208303	-3.60573	0.57478	3.67571	0.0609729	0.203474
ENSG00000006118.14	-0.0161783	3.79744	1	1	0.0161783	3.79744	0.000506225	0.98205	0.992306	0.0237936	3.79744	0.00103341	0.974484	0.988148
ENSG00000006125.18	-1.29688	6.79565	0.000724308	0.0100199	1.29688	6.79565	11.502	0.000695218	0.00916692	1.29398	6.79565	9.62333	0.00316579	0.0332924
ENSG00000006194.10	0.856136	4.19347	0.1277	0.327013	-0.856136	4.19347	2.29793	0.129547	0.293911	-0.875783	4.19347	1.81291	0.184273	0.382723
ENSG00000006210.7	-4.32497	0.502092	0.0174249	0.093109	4.32497	0.502092	6.16671	0.0130176	0.0709802	4.40306	0.502092	6.29729	0.0154007	0.0886831
ENSG00000006282.21	0.674106	3.19417	0.40712	0.640209	-0.674106	3.19417	0.83406	0.361101	0.554438	-0.673861	3.19417	0.676609	0.414689	0.617131
ENSG00000006283.18	2.26395	1.68025	0.278026	0.512773	-2.26395	1.68025	1.70141	0.192104	0.376299	-2.22185	1.68025	2.12234	0.151459	0.343631
ENSG00000006327.13	0.974373	2.56166	0.281075	0.515686	-0.974373	2.56166	1.34106	0.246847	0.43801	-0.984948	2.56166	1.04283	0.312113	0.522212
ENSG00000006377.11	1.09373	0.337065	0.766823	0.903874	-1.09373	0.337065	0.2354	0.627548	0.779331	-1.06242	0.337065	0.359522	0.551498	0.728305
ENSG00000006432.15	1.13858	3.2704	0.180702	0.403162	-1.13858	3.2704	2.12427	0.144982	0.315037	-1.13818	3.2704	1.8293	0.182338	0.380711
ENSG00000006451.8	1.53231	4.12692	0.00553865	0.0436815	-1.53231	4.12692	7.90733	0.00492348	0.0372328	-1.55006	4.12692	5.46038	0.0235284	0.113361
ENSG00000006453.14	1.95474	2.65838	0.0264991	0.122377	-1.95474	2.65838	5.47872	0.0192493	0.0911469	-1.96507	2.65838	4.03946	0.0498971	0.179618
ENSG00000006459.11	-1.20326	6.63269	0.0021474	0.0224303	1.20326	6.63269	9.62623	0.00191818	0.0193408	1.19593	6.63269	7.9734	0.00681409	0.0547391
ENSG00000006468.14	1.62333	0.167209	0.780617	0.912655	-1.62333	0.167209	0.629283	0.427619	0.617264	-1.65344	0.167209	0.945475	0.335586	0.543909
ENSG00000006530.18	2.68847	4.29941	0.000538147	0.00794139	-2.68847	4.29941	12.243	0.000466995	0.00673099	-2.66518	4.29941	12.3773	0.000939862	0.0144053
ENSG00000006534.16	0.816449	5.68998	0.156276	0.368605	-0.816449	5.68998	2.0863	0.148626	0.320487	-0.811627	5.68998	2.25907	0.139168	0.328657
ENSG00000006555.11	0.456813	2.19386	0.664901	0.836598	-0.456813	2.19386	0.206545	0.649489	0.794916	-0.448287	2.19386	0.175406	0.677157	0.818042
ENSG00000006576.16	-1.18978	4.764	0.0307508	0.134648	1.18978	4.764	5.17125	0.0229636	0.100873	1.17109	4.764	4.14915	0.0470039	0.172887
ENSG00000006607.14	0.852758	4.07603	0.127062	0.326068	-0.852758	4.07603	2.4916	0.114456	0.271786	-0.865354	4.07603	1.75725	0.191034	0.391612
ENSG00000006611.16	-0.715491	-0.212866	0.695936	0.856143	0.715491	-0.212866	0.0556829	0.813454	0.899384	0.346976	-0.212866	0.0234597	0.878888	0.938224
ENSG00000006625.18	-1.08829	0.490367	0.375338	0.611282	1.08829	0.490367	0.558552	0.454844	0.640871	1.15775	0.490367	0.59385	0.444585	0.643074
ENSG00000006634.8	1.58225	3.75795	0.00535023	0.0426915	-1.58225	3.75795	8.28727	0.00399239	0.0324933	-1.58811	3.75795	4.98741	0.0300692	0.13123
ENSG00000006638.11	-2.22661	4.33308	0.00154357	0.0175436	2.22661	4.33308	10.6488	0.00110143	0.012743	2.24286	4.33308	10.7895	0.00187568	0.023378
ENSG00000006652.14	-0.852715	6.44969	0.064101	0.214902	0.852715	6.44969	3.45034	0.0632387	0.189512	0.851725	6.44969	3.52124	0.0664695	0.213342
ENSG00000006695.12	0.494445	2.20495	0.686175	0.850371	-0.494445	2.20495	0.400554	0.526803	0.7018	-0.489256	2.20495	0.239578	0.626666	0.783252
ENSG00000006704.10	1.32326	1.1833	0.534534	0.744988	-1.32326	1.1833	0.693292	0.405047	0.595736	-1.29108	1.1833	0.771204	0.384074	0.58805
ENSG00000006712.15	1.33309	5.57665	0.0244553	0.116446	-1.33309	5.57665	5.43546	0.0197319	0.0923086	-1.33452	5.57665	5.80525	0.0197286	0.102124
ENSG00000006715.16	-0.643444	5.56901	0.115885	0.308707	0.643444	5.56901	2.50342	0.113599	0.270392	0.638967	5.56901	1.83116	0.182119	0.380511
ENSG00000006740.17	2.20447	1.51219	0.135337	0.338452	-2.20447	1.51219	2.74636	0.0974761	0.245634	-2.20389	1.51219	2.6294	0.111235	0.289106
ENSG00000006744.19	1.68932	4.37345	0.00870578	0.0587815	-1.68932	4.37345	7.12341	0.00760837	0.0495267	-1.69023	4.37345	6.41018	0.0145583	0.0859832
ENSG00000006747.15	5.57713	0.452993	0.0912238	0.2676	-5.57713	0.452993	8.68129	0.00321493	0.0279235	-5.54778	0.452993	8.36498	0.0057938	0.0492679
ENSG00000006756.16	0.525361	3.69524	0.57534	0.775266	-0.525361	3.69524	0.401591	0.526269	0.701329	-0.524566	3.69524	0.445669	0.507489	0.694046
ENSG00000006757.12	0.530033	2.95814	0.532512	0.743449	-0.530033	2.95814	0.450872	0.501921	0.681556	-0.535156	2.95814	0.374769	0.543209	0.721886
ENSG00000006788.14	0.231718	-0.0570023	0.960932	1	-0.231718	-0.0570023	0.0100036	0.92033	0.959568	-0.430681	-0.0570023	0.0588565	0.809312	0.898094
ENSG00000006831.10	-1.33907	4.95003	0.00380459	0.0336351	1.33907	4.95003	8.04808	0.00455519	0.0353455	1.35421	4.95003	6.57148	0.0134389	0.082468
ENSG00000006837.12	0.446942	0.534096	0.938017	0.995445	-0.446942	0.534096	0.0965319	0.756032	0.863614	-0.443087	0.534096	0.0848984	0.771979	0.875976
ENSG00000007038.11	4.82943	0.0856595	0.45048	0.677503	-4.82943	0.0856595	3.68074	0.0550444	0.174644	-4.88162	0.0856595	6.26746	0.0158561	0.09005
ENSG00000007047.15	0.25389	5.47739	0.618551	0.805855	-0.25389	5.47739	0.271694	0.602197	0.759679	-0.256534	5.47739	0.251763	0.618054	0.777275
ENSG00000007062.11	-1.67492	0.473143	0.314581	0.551559	1.67492	0.473143	0.842494	0.358684	0.552206	1.65518	0.473143	1.00002	0.322154	0.531487
ENSG00000007080.11	0.383632	4.29297	0.444421	0.672694	-0.383632	4.29297	0.617475	0.431987	0.621426	-0.389355	4.29297	0.412588	0.523614	0.706673
ENSG00000007129.18	1.68299	4.48749	0.00132169	0.015774	-1.68299	4.48749	10.375	0.00127731	0.0141639	-1.70889	4.48749	7.53266	0.00841085	0.0628075
ENSG00000007168.13	0.856017	6.86733	0.0416095	0.164106	-0.856017	6.86733	4.20511	0.0403023	0.144083	-0.861848	6.86733	3.76251	0.0581045	0.197691
ENSG00000007171.17	2.27264	0.304097	0.474103	0.694729	-2.27264	0.304097	0.993001	0.31901	0.515205	-2.27748	0.304097	1.54504	0.219707	0.425825
ENSG00000007174.18	3.96039	2.40944	0.0103578	0.0659019	-3.96039	2.40944	8.23951	0.00409882	0.0330812	-4.00312	2.40944	9.00759	0.00419846	0.0400939
ENSG00000007202.15	0.862194	6.17549	0.0570847	0.200288	-0.862194	6.17549	3.74476	0.0529733	0.170673	-0.864795	6.17549	3.34304	0.0734995	0.226332
ENSG00000007216.14	3.53143	1.90489	0.0297966	0.132099	-3.53143	1.90489	5.7466	0.0165206	0.0828404	-3.43329	1.90489	6.1892	0.016256	0.0911419
ENSG00000007237.18	2.14968	7.78226	3.98764e-05	0.00100535	-2.14968	7.78226	17.3823	3.05655e-05	0.000774392	-2.14946	7.78226	18.7387	7.25258e-05	0.00197601
ENSG00000007255.10	0.325592	1.59273	0.861564	0.957294	-0.325592	1.59273	0.121823	0.727065	0.845476	-0.375326	1.59273	0.101783	0.751038	0.864714
ENSG00000007264.15	-0.767065	3.90321	0.313943	0.551002	0.767065	3.90321	1.36421	0.242809	0.433701	0.756245	3.90321	1.15952	0.286768	0.496163
ENSG00000007312.12	0.928564	2.11191	0.315111	0.551941	-0.928564	2.11191	1.13858	0.285952	0.481206	-0.965247	2.11191	0.826667	0.36763	0.573045
ENSG00000007314.12	1.52587	0.543664	0.519757	0.732973	-1.52587	0.543664	0.887662	0.346112	0.541029	-1.50309	0.543664	0.869955	0.355481	0.561695
ENSG00000007341.19	0.338007	4.19794	0.522547	0.735433	-0.338007	4.19794	0.43274	0.510648	0.689234	-0.343126	4.19794	0.304909	0.583298	0.752455
ENSG00000007350.17	-0.363002	0.971568	0.749046	0.893935	0.363002	0.971568	0.0415108	0.838555	0.914679	0.337412	0.971568	0.0525469	0.819631	0.904111
ENSG00000007372.23	3.7726	2.87388	0.00239185	0.0243831	-3.7726	2.87388	10.496	0.00119631	0.013557	-3.71855	2.87388	10.9245	0.001767	0.0225314
ENSG00000007376.8	0.0562912	3.2003	1	1	-0.0562912	3.2003	0.00591443	0.938699	0.969083	-0.0553708	3.2003	0.00462825	0.946034	0.974683
ENSG00000007384.15	1.1732	0.976763	0.437399	0.666657	-1.1732	0.976763	0.680179	0.409525	0.600326	-1.21771	0.976763	0.651545	0.42341	0.624465
ENSG00000007392.16	1.07344	5.03601	0.129661	0.330231	-1.07344	5.03601	2.47111	0.115956	0.273704	-1.06997	5.03601	2.85574	0.0973176	0.266767
ENSG00000007402.11	1.73489	3.85424	0.0128772	0.0764922	-1.73489	3.85424	6.34889	0.0117455	0.0663818	-1.74244	3.85424	5.50423	0.0230044	0.111633
ENSG00000007516.13	-0.974392	4.02428	0.13847	0.342797	0.974392	4.02428	2.03978	0.153232	0.325918	0.970987	4.02428	1.97927	0.165696	0.360331
ENSG00000007520.4	0.662582	4.34825	0.45642	0.682251	-0.662582	4.34825	0.66294	0.415524	0.605553	-0.648586	4.34825	0.796291	0.376508	0.580571
ENSG00000007541.16	-0.350017	4.59774	0.481755	0.701002	0.350017	4.59774	0.512865	0.473901	0.657347	0.347607	4.59774	0.377228	0.541894	0.720902
ENSG00000007545.15	0.477274	4.30784	0.397927	0.631591	-0.477274	4.30784	0.862729	0.352976	0.547337	-0.464296	4.30784	0.582462	0.448959	0.646832
ENSG00000007866.21	2.16169	2.16144	0.0878823	0.261389	-2.16169	2.16144	3.20653	0.0733447	0.207208	-2.12296	2.16144	3.2212	0.0787779	0.236141
ENSG00000007908.16	1.51147	0.789327	0.638743	0.819431	-1.51147	0.789327	0.538289	0.463143	0.647368	-1.35603	0.789327	0.671585	0.416415	0.618332
ENSG00000007923.16	1.31416	4.56393	0.0339652	0.144366	-1.31416	4.56393	4.70663	0.0300465	0.119922	-1.31502	4.56393	4.32168	0.042816	0.16337
ENSG00000007944.15	1.86071	6.2546	6.65758e-05	0.00152091	-1.86071	6.2546	16.1068	5.98678e-05	0.00132508	-1.86799	6.2546	14.419	0.000399392	0.00755818
ENSG00000007968.7	-1.07534	6.86259	0.0701892	0.227307	1.07534	6.86259	3.13201	0.0767688	0.213048	1.0589	6.86259	4.21743	0.0452956	0.169237
ENSG00000008018.9	0.792449	4.97209	0.0883013	0.26201	-0.792449	4.97209	3.00257	0.0831323	0.223651	-0.799409	4.97209	2.17605	0.146487	0.337134
ENSG00000008056.14	-1.13912	2.20056	0.297271	0.533556	1.13912	2.20056	1.11697	0.290572	0.486171	1.16422	2.20056	1.14118	0.290568	0.500778
ENSG00000008083.14	0.0799912	7.57246	0.8758	0.964801	-0.0799912	7.57246	0.0345678	0.852504	0.922786	-0.079778	7.57246	0.0336893	0.855117	0.924867
ENSG00000008086.11	0.668367	3.29386	0.302581	0.538868	-0.668367	3.29386	1.08345	0.297928	0.493253	-0.692077	3.29386	0.794518	0.377036	0.581095
ENSG00000008128.23	1.74932	6.22719	0.000782928	0.0105942	-1.74932	6.22719	11.6669	0.000636228	0.0085419	-1.74943	6.22719	11.8133	0.0011981	0.0171751
ENSG00000008130.15	1.07043	8.55335	0.0517228	0.188168	-1.07043	8.55335	3.96077	0.0465723	0.157997	-1.07024	8.55335	4.58249	0.0372349	0.149641
ENSG00000008196.13	-0.599623	0.0816085	0.761983	0.901245	0.599623	0.0816085	0.0652986	0.798309	0.888924	0.618473	0.0816085	0.107487	0.744401	0.859886
ENSG00000008226.19	0.663388	2.88008	0.405101	0.638299	-0.663388	2.88008	0.675158	0.411259	0.601672	-0.671825	2.88008	0.559197	0.458111	0.654333
ENSG00000008256.16	1.31217	2.95717	0.0911613	0.267522	-1.31217	2.95717	2.94639	0.0860697	0.228074	-1.33335	2.95717	2.21485	0.143012	0.333357
ENSG00000008277.14	-0.278981	2.19296	0.817473	0.934959	0.278981	2.19296	0.109915	0.740241	0.853201	0.236441	2.19296	0.0536352	0.817806	0.903421
ENSG00000008282.8	1.07845	3.48054	0.329512	0.566068	-1.07845	3.48054	1.09572	0.295208	0.490534	-1.0044	3.48054	1.23808	0.271198	0.480055
ENSG00000008283.16	0.109658	2.43741	1	1	-0.109658	2.43741	0.015849	0.899817	0.949629	-0.109881	2.43741	0.0127811	0.910444	0.956865
ENSG00000008294.21	1.11977	6.44207	0.0185816	0.0971109	-1.11977	6.44207	5.66924	0.017265	0.0849798	-1.12131	6.44207	5.54803	0.0224936	0.11019
ENSG00000008300.17	0.476065	2.00348	0.689759	0.852902	-0.476065	2.00348	0.195221	0.658606	0.801259	-0.460654	2.00348	0.164569	0.686727	0.824885
ENSG00000008311.15	-2.28823	0.833729	0.142727	0.349259	2.28823	0.833729	1.73932	0.187225	0.370663	2.18824	0.833729	2.11139	0.152497	0.344671
ENSG00000008323.15	0.266379	3.28587	0.731205	0.881752	-0.266379	3.28587	0.117528	0.731731	0.848161	-0.262729	3.28587	0.0994769	0.75378	0.866651
ENSG00000008324.11	1.64925	2.08761	0.176286	0.397685	-1.64925	2.08761	2.41217	0.120395	0.28085	-1.64814	2.08761	2.1175	0.151917	0.344063
ENSG00000008382.15	1.11315	4.76837	0.0430544	0.167662	-1.11315	4.76837	4.16322	0.0413108	0.146337	-1.12048	4.76837	3.5326	0.0660475	0.212476
ENSG00000008394.13	1.55855	1.58775	0.197395	0.425403	-1.55855	1.58775	2.12641	0.144779	0.314861	-1.57909	1.58775	1.61424	0.209817	0.413859
ENSG00000008405.12	0.811173	3.03676	0.354937	0.592335	-0.811173	3.03676	1.20884	0.271563	0.465691	-0.805989	3.03676	0.893259	0.349172	0.556151
ENSG00000008438.5	1.55088	5.80072	0.018881	0.0981786	-1.55088	5.80072	5.76515	0.0163471	0.0821599	-1.53783	5.80072	6.99688	0.0109033	0.0735531
ENSG00000008441.16	-3.81158	6.56315	5.78743e-08	3.5693e-06	3.81158	6.56315	30.5134	3.31571e-08	2.14758e-06	3.90251	6.56315	44.1526	2.22354e-08	2.40702e-06
ENSG00000008513.16	-0.613033	6.64599	0.0951321	0.274491	0.613033	6.64599	2.69043	0.100952	0.250675	0.618978	6.64599	2.18278	0.145877	0.336445
ENSG00000008516.17	1.28775	9.28119	0.0471144	0.177326	-1.28775	9.28119	4.17499	0.0410248	0.145657	-1.28759	9.28119	5.31686	0.0253345	0.118602
ENSG00000008517.16	1.53394	6.99082	0.0305111	0.134179	-1.53394	6.99082	4.96223	0.0259067	0.109049	-1.52378	6.99082	6.94533	0.0111815	0.0746398
ENSG00000008710.19	-0.0127979	4.9722	0.962438	1	0.0127979	4.9722	0.000389971	0.984245	0.993357	0.0168633	4.9722	0.000761444	0.978096	0.990186
ENSG00000008735.14	1.69612	2.31075	0.121185	0.316241	-1.69612	2.31075	2.76762	0.0961888	0.243779	-1.69382	2.31075	2.36973	0.130057	0.316853
ENSG00000008838.20	1.6125	4.58266	0.00502895	0.0409408	-1.6125	4.58266	8.1237	0.00436904	0.0342965	-1.61683	4.58266	6.69079	0.0126699	0.0799664
ENSG00000008853.16	0.679409	3.34958	0.398265	0.631998	-0.679409	3.34958	1.01504	0.313698	0.509874	-0.669201	3.34958	0.736731	0.394834	0.597812
ENSG00000008869.12	0.110245	4.1486	0.897933	0.977684	-0.110245	4.1486	0.0371225	0.847216	0.919535	-0.115863	4.1486	0.0312805	0.860336	0.927876
ENSG00000008952.17	-0.842104	7.30554	0.0529419	0.19099	0.842104	7.30554	3.68037	0.0550567	0.174647	0.842317	7.30554	3.77337	0.0577562	0.196844
ENSG00000008988.9	0.402124	7.05504	0.328652	0.565345	-0.402124	7.05504	0.969313	0.324852	0.521055	-0.407237	7.05504	0.883257	0.35186	0.558761
ENSG00000009307.16	-1.54174	8.33772	0.000164631	0.00315053	1.54174	8.33772	14.0633	0.00017676	0.00314512	1.54359	8.33772	13.0802	0.000697252	0.0114096
ENSG00000009335.18	0.675694	4.96472	0.163741	0.379732	-0.675694	4.96472	1.96394	0.161093	0.337308	-0.685242	4.96472	1.55409	0.218381	0.424265
ENSG00000009413.15	0.381758	4.48913	0.64115	0.820926	-0.381758	4.48913	0.395775	0.529279	0.70425	-0.381841	4.48913	0.343349	0.560556	0.735374
ENSG00000009694.13	0.246666	2.25462	0.922341	0.988843	-0.246666	2.25462	0.064046	0.800212	0.890019	-0.246968	2.25462	0.0548513	0.81579	0.902282
ENSG00000009709.12	2.40556	0.477989	0.611659	0.801525	-2.40556	0.477989	0.823818	0.364066	0.557002	-2.41041	0.477989	1.68479	0.200286	0.402224
ENSG00000009724.16	0.986026	1.75412	0.516438	0.729888	-0.986026	1.75412	0.627442	0.428295	0.617607	-0.972773	1.75412	0.589011	0.446436	0.644907
ENSG00000009780.15	1.05788	2.67472	0.0860779	0.258084	-1.05788	2.67472	2.70011	0.100341	0.249818	-1.14887	2.67472	1.66817	0.202483	0.40451
ENSG00000009790.15	1.27224	5.97021	0.0159612	0.0877758	-1.27224	5.97021	6.05176	0.0138924	0.073902	-1.27218	5.97021	6.15089	0.0165712	0.0923074
ENSG00000009830.11	1.28614	2.26354	0.174058	0.394696	-1.28614	2.26354	2.07935	0.149304	0.320991	-1.29532	2.26354	1.52921	0.222048	0.428592
ENSG00000009844.16	0.716825	4.15496	0.214787	0.446297	-0.716825	4.15496	1.68736	0.19395	0.378093	-0.719785	4.15496	1.24489	0.269901	0.478344
ENSG00000009950.16	0.546507	0.665916	0.77476	0.908927	-0.546507	0.665916	0.180646	0.670819	0.80873	-0.604595	0.665916	0.158517	0.692232	0.827988
ENSG00000009954.11	1.3628	6.44689	0.00504909	0.041072	-1.3628	6.44689	8.11721	0.0043847	0.0343671	-1.36305	6.44689	7.97993	0.00679298	0.0546546
ENSG00000010017.13	0.102416	6.41551	0.806425	0.92876	-0.102416	6.41551	0.0750571	0.784111	0.879812	-0.100648	6.41551	0.0547985	0.815877	0.902282
ENSG00000010030.14	2.36668	3.81799	0.00607548	0.0464236	-2.36668	3.81799	8.81731	0.00298387	0.0265528	-2.37856	3.81799	8.27962	0.00589567	0.0496369
ENSG00000010072.16	1.51401	3.34326	0.0431791	0.167927	-1.51401	3.34326	4.85657	0.0275411	0.113297	-1.50205	3.34326	3.48374	0.0678848	0.215782
ENSG00000010165.20	0.778333	2.62316	0.438017	0.66711	-0.778333	2.62316	0.960311	0.327108	0.523072	-0.772566	2.62316	0.682433	0.412702	0.615187
ENSG00000010219.13	2.85383	1.48924	0.0264782	0.122353	-2.85383	1.48924	5.78828	0.0161333	0.0814436	-2.91927	1.48924	4.32983	0.0426285	0.162855
ENSG00000010244.18	0.784558	6.32861	0.0699215	0.226864	-0.784558	6.32861	3.36581	0.0665627	0.194814	-0.789064	6.32861	2.94638	0.0923027	0.257821
ENSG00000010256.11	1.32069	4.87293	0.00805924	0.0557698	-1.32069	4.87293	7.2029	0.0072786	0.0481014	-1.32543	4.87293	5.41456	0.0240895	0.11474
ENSG00000010270.13	-0.0595049	4.16734	0.944258	0.998096	0.0595049	4.16734	0.00912873	0.923882	0.96147	0.0558228	4.16734	0.00709878	0.933193	0.968738
ENSG00000010278.14	-2.3642	4.69714	0.000175375	0.00329068	2.3642	4.69714	14.3689	0.00015026	0.00279235	2.36434	4.69714	14.1573	0.00044484	0.00817829
ENSG00000010282.14	4.04992	-0.277157	0.643933	0.822924	-4.04992	-0.277157	2.88011	0.0896802	0.233213	-4.08942	-0.277157	4.96956	0.0306509	0.132795
ENSG00000010292.13	1.52267	5.46369	0.0064305	0.04795	-1.52267	5.46369	7.64448	0.00569463	0.0410777	-1.52355	5.46369	7.52264	0.00845147	0.0629862
ENSG00000010295.19	1.12039	4.74786	0.0469004	0.176905	-1.12039	4.74786	4.16037	0.0413805	0.146372	-1.12203	4.74786	3.59428	0.0638055	0.208686
ENSG00000010310.9	1.08565	2.03868	0.401481	0.635537	-1.08565	2.03868	0.99687	0.318069	0.514441	-1.08198	2.03868	0.91221	0.344155	0.551766
ENSG00000010318.21	0.397046	3.00761	0.701135	0.859975	-0.397046	3.00761	0.176483	0.674413	0.811371	-0.35362	3.00761	0.141734	0.708167	0.838269
ENSG00000010319.6	0.171835	1.18539	0.961461	1	-0.171835	1.18539	0.0292204	0.864271	0.929479	-0.0870422	1.18539	0.00472808	0.945456	0.974476
ENSG00000010322.16	0.920445	6.06571	0.108738	0.29703	-0.920445	6.06571	2.69183	0.100864	0.250502	-0.91889	6.06571	3.08355	0.0852537	0.246247
ENSG00000010327.10	1.29252	5.17268	0.0174381	0.093136	-1.29252	5.17268	5.79725	0.0160512	0.0812272	-1.29666	5.17268	5.29982	0.0255587	0.119279
ENSG00000010361.13	0.298962	3.55641	0.671385	0.840929	-0.298962	3.55641	0.173661	0.676878	0.81301	-0.299499	3.55641	0.154594	0.695866	0.830532
ENSG00000010379.16	5.61282	0.12538	0.365954	0.603126	-5.61282	0.12538	3.69334	0.0546302	0.173864	-5.46026	0.12538	6.71451	0.0127237	0.0801965
ENSG00000010404.18	-0.180843	4.79986	0.710674	0.867059	0.180843	4.79986	0.176845	0.674099	0.811183	0.168527	4.79986	0.0993326	0.753953	0.866651
ENSG00000010438.16	1.96576	0.27192	0.472851	0.69401	-1.96576	0.27192	0.919221	0.33768	0.533663	-1.94897	0.27192	1.23959	0.270911	0.479668
ENSG00000010539.11	0.841764	3.21197	0.256825	0.490699	-0.841764	3.21197	1.52352	0.217087	0.405809	-0.845013	3.21197	1.06963	0.30604	0.516251
ENSG00000010610.10	-1.40836	3.70425	0.0143888	0.0822522	1.40836	3.70425	5.05028	0.024622	0.105533	1.42082	3.70425	3.99021	0.0512586	0.183168
ENSG00000010626.15	1.21554	2.17432	0.275164	0.509579	-1.21554	2.17432	1.61134	0.204304	0.390495	-1.21471	2.17432	1.29443	0.260693	0.468865
ENSG00000010671.15	-0.423181	5.96885	0.412574	0.644335	0.423181	5.96885	0.733112	0.391876	0.584079	0.422223	5.96885	0.747699	0.391364	0.595061
ENSG00000010704.18	-1.12687	2.39103	0.291056	0.526164	1.12687	2.39103	1.45313	0.228026	0.417782	1.12654	2.39103	1.17775	0.283055	0.492767
ENSG00000010803.16	1.93189	4.22856	0.00683358	0.0501488	-1.93189	4.22856	7.3341	0.00676584	0.0460911	-1.91856	4.22856	6.90094	0.0114271	0.0756585
ENSG00000010810.17	-0.678092	6.47804	0.186124	0.410731	0.678092	6.47804	1.67449	0.195658	0.380166	0.676838	6.47804	1.97113	0.166551	0.361498
ENSG00000010818.10	0.748077	6.30918	0.122707	0.318602	-0.748077	6.30918	2.51046	0.113093	0.269875	-0.748519	6.30918	2.47399	0.122094	0.305123
ENSG00000011007.12	1.29582	4.78621	0.00710417	0.0513542	-1.29582	4.78621	7.52585	0.00608198	0.0431085	-1.30224	4.78621	5.22358	0.0265879	0.122167
ENSG00000011009.11	0.654566	4.43499	0.276089	0.510251	-0.654566	4.43499	1.59019	0.207299	0.394176	-0.630674	4.43499	1.02635	0.315929	0.525755
ENSG00000011021.23	1.07853	3.67093	0.146652	0.354713	-1.07853	3.67093	2.73723	0.0980344	0.246604	-1.069	3.67093	1.98284	0.165321	0.360042
ENSG00000011028.14	0.930244	4.48488	0.393764	0.628506	-0.930244	4.48488	0.866688	0.351874	0.546285	-0.873318	4.48488	1.13478	0.291911	0.502198
ENSG00000011083.9	2.16713	0.210185	0.334552	0.571366	-2.16713	0.210185	1.23897	0.26567	0.459145	-2.18815	0.210185	1.42414	0.238393	0.444885
ENSG00000011105.14	-2.94525	4.9982	5.67746e-07	2.66325e-05	2.94525	4.9982	24.6397	6.91119e-07	3.01367e-05	2.94694	4.9982	24.6262	8.57274e-06	0.000352005
ENSG00000011114.15	0.0419526	4.54131	0.95443	1	-0.0419526	4.54131	0.00624695	0.937003	0.968268	-0.046722	4.54131	0.00629746	0.937068	0.970802
ENSG00000011132.12	1.12184	4.85826	0.0751719	0.237336	-1.12184	4.85826	3.25551	0.0711839	0.203308	-1.11774	4.85826	3.2925	0.0756397	0.230311
ENSG00000011143.16	2.63757	0.891471	0.171581	0.391608	-2.63757	0.891471	3.04295	0.0810883	0.219884	-2.65995	0.891471	2.85375	0.097431	0.266897
ENSG00000011198.9	1.00339	5.33791	0.100557	0.28359	-1.00339	5.33791	2.7372	0.0980362	0.246604	-0.990915	5.33791	2.90891	0.0943398	0.261295
ENSG00000011201.12	2.81371	0.575101	0.141405	0.347305	-2.81371	0.575101	3.66041	0.0557199	0.175742	-2.79976	0.575101	2.72838	0.10489	0.278494
ENSG00000011243.18	0.667628	6.30736	0.251895	0.485172	-0.667628	6.30736	1.43553	0.230864	0.421239	-0.667896	6.30736	1.70357	0.197838	0.398946
ENSG00000011258.16	-1.63822	5.34675	0.000623605	0.00889345	1.63822	5.34675	11.8673	0.000571276	0.00787819	1.63538	5.34675	10.358	0.00227274	0.0264328
ENSG00000011260.14	1.40082	4.90947	0.00708858	0.0512763	-1.40082	4.90947	7.45949	0.0063103	0.044127	-1.40965	4.90947	6.01366	0.0177549	0.0959848
ENSG00000011275.18	0.404879	5.6507	0.483842	0.703209	-0.404879	5.6507	0.590794	0.442112	0.630367	-0.40532	5.6507	0.607583	0.439399	0.638675
ENSG00000011295.16	0.170538	4.1713	0.849926	0.951671	-0.170538	4.1713	0.0898071	0.764423	0.868234	-0.164884	4.1713	0.0641644	0.801077	0.893291
ENSG00000011304.20	0.421509	7.00898	0.369343	0.605275	-0.421509	7.00898	0.861186	0.353407	0.547609	-0.421925	7.00898	0.875513	0.353962	0.560603
ENSG00000011332.19	-0.885835	1.22037	0.596986	0.790962	0.885835	1.22037	0.40188	0.52612	0.701252	0.902324	1.22037	0.418339	0.520746	0.70453
ENSG00000011347.9	0.658198	0.643652	1	1	-0.658198	0.643652	0.150722	0.697847	0.827664	-0.671579	0.643652	0.178452	0.67453	0.815951
ENSG00000011376.12	1.9667	3.60922	0.00472396	0.0392733	-1.9667	3.60922	8.18876	0.00421506	0.0336893	-1.98118	3.60922	6.4966	0.0139467	0.0840055
ENSG00000011405.13	0.899717	5.25979	0.0544786	0.19436	-0.899717	5.25979	3.57996	0.0584807	0.180628	-0.919099	5.25979	3.00651	0.0891355	0.252899
ENSG00000011422.12	2.01142	7.63647	0.000333862	0.0054402	-2.01142	7.63647	13.2459	0.000273172	0.00447956	-2.01061	7.63647	15.5466	0.000252565	0.00537047
ENSG00000011426.11	1.47238	3.62575	0.0263363	0.121915	-1.47238	3.62575	5.34479	0.0207842	0.0953064	-1.47912	3.62575	3.75157	0.0584579	0.198493
ENSG00000011451.19	0.543657	5.04902	0.347032	0.584782	-0.543657	5.04902	0.955684	0.328277	0.524293	-0.544195	5.04902	0.919675	0.342206	0.550344
ENSG00000011454.17	-1.11183	5.31799	0.0415127	0.163813	1.11183	5.31799	3.85485	0.0496022	0.163894	1.10663	5.31799	3.94972	0.0524084	0.185733
ENSG00000011465.17	-1.00672	0.299596	0.567646	0.770239	1.00672	0.299596	0.385262	0.534801	0.708976	1.00005	0.299596	0.359057	0.551754	0.728533
ENSG00000011478.12	1.36737	2.55178	0.273863	0.508464	-1.36737	2.55178	1.65008	0.198948	0.384104	-1.37551	2.55178	1.74685	0.192329	0.393071
ENSG00000011485.14	1.36471	3.9596	0.0381126	0.155669	-1.36471	3.9596	4.48848	0.034124	0.129916	-1.36891	3.9596	3.76244	0.0581069	0.197691
ENSG00000011523.14	0.350228	4.79665	0.543451	0.751909	-0.350228	4.79665	0.447073	0.503728	0.683231	-0.348828	4.79665	0.3737	0.543783	0.72243
ENSG00000011566.15	1.05571	3.38851	0.162864	0.378339	-1.05571	3.38851	2.35537	0.124852	0.286838	-1.05235	3.38851	1.785	0.187627	0.387063
ENSG00000011590.14	3.28709	3.93487	3.03598e-05	0.000797911	-3.28709	3.93487	17.9227	2.30055e-05	0.000601564	-3.28618	3.93487	16.1813	0.000195962	0.00444143
ENSG00000011600.11	1.22224	8.2341	0.0239931	0.115138	-1.22224	8.2341	5.29534	0.0213826	0.0968126	-1.22195	8.2341	6.10924	0.0169213	0.0934308
ENSG00000011638.10	-1.26112	2.80577	0.0254536	0.119112	1.26112	2.80577	3.648	0.0561365	0.176553	1.30979	2.80577	2.38283	0.129024	0.315314
ENSG00000012048.22	0.76713	4.00673	0.167518	0.385622	-0.76713	4.00673	1.95781	0.161747	0.338393	-0.781697	4.00673	1.39768	0.242743	0.449642
ENSG00000012061.15	-0.0181415	2.95098	1	1	0.0181415	2.95098	0.000586984	0.980671	0.991301	0.012367	2.95098	0.000219088	0.98825	0.994656
ENSG00000012124.17	0.947147	3.81248	0.203148	0.432503	-0.947147	3.81248	1.82985	0.176146	0.355945	-0.946447	3.81248	1.57831	0.214882	0.419908
ENSG00000012171.19	0.755238	2.7255	0.319797	0.556265	-0.755238	2.7255	0.951611	0.32931	0.525321	-0.770979	2.7255	0.727889	0.397665	0.600474
ENSG00000012174.12	0.374452	1.41045	0.763642	0.901997	-0.374452	1.41045	0.161837	0.687471	0.820386	-0.417141	1.41045	0.116096	0.734745	0.853701
ENSG00000012211.13	1.22122	3.0516	0.166263	0.383512	-1.22122	3.0516	2.30523	0.128939	0.293037	-1.22149	3.0516	1.9627	0.167443	0.362875
ENSG00000012223.12	0.711437	9.58612	0.430378	0.659499	-0.711437	9.58612	0.731892	0.392271	0.584386	-0.710318	9.58612	1.12797	0.293347	0.503718
ENSG00000012232.8	0.816159	5.7555	0.123957	0.320932	-0.816159	5.7555	2.42286	0.119576	0.279655	-0.816323	5.7555	2.48369	0.121382	0.304161
ENSG00000012660.14	0.579083	6.06771	0.246944	0.479214	-0.579083	6.06771	1.41006	0.235047	0.42536	-0.580144	6.06771	1.4054	0.241463	0.448399
ENSG00000012779.11	1.51477	7.73789	0.005111	0.0414015	-1.51477	7.73789	8.19513	0.00420031	0.0336372	-1.51551	7.73789	9.48822	0.00336688	0.0347926
ENSG00000012817.15	0.305161	4.49854	0.953615	1	-0.305161	4.49854	0.0351473	0.851287	0.922114	-0.37729	4.49854	0.136827	0.713029	0.840838
ENSG00000012822.16	-0.471759	6.47615	0.249233	0.481856	0.471759	6.47615	1.27535	0.258766	0.4516	0.472346	6.47615	1.15264	0.288186	0.497692
ENSG00000012963.15	0.465106	2.93684	0.626592	0.811753	-0.465106	2.93684	0.441101	0.506591	0.685852	-0.455333	2.93684	0.285033	0.595803	0.761075
ENSG00000012983.11	-2.00371	5.27269	1.21869e-05	0.000365264	2.00371	5.27269	18.3255	1.862e-05	0.000505679	2.01637	5.27269	15.6162	0.000245596	0.00526568
ENSG00000013016.16	-3.03844	6.15224	7.13567e-09	5.87554e-07	3.03844	6.15224	34.7928	3.66736e-09	3.1365e-07	3.0408	6.15224	36.4607	1.95325e-07	1.50293e-05
ENSG00000013275.7	1.30274	5.02516	0.0152121	0.0850757	-1.30274	5.02516	6.38226	0.0115266	0.0655519	-1.29538	5.02516	5.21038	0.0267705	0.122486
ENSG00000013288.8	0.74138	5.19249	0.230598	0.464255	-0.74138	5.19249	1.5942	0.206727	0.393427	-0.742802	5.19249	1.69632	0.198778	0.400141
ENSG00000013293.6	2.06119	0.501182	0.52469	0.737041	-2.06119	0.501182	0.942708	0.331582	0.52775	-2.1494	0.501182	1.29935	0.2598	0.467966
ENSG00000013306.16	-5.47495	8.3231	3.9361e-12	8.23389e-10	5.47495	8.3231	47.911	4.46012e-12	9.33009e-10	5.4306	8.3231	73.6965	2.22073e-11	1.43237e-08
ENSG00000013364.19	1.14861	8.08418	0.0136	0.079116	-1.14861	8.08418	6.27604	0.0122382	0.0683183	-1.14909	8.08418	6.20884	0.0160969	0.0905882
ENSG00000013374.16	1.05012	5.70973	0.0589071	0.204229	-1.05012	5.70973	3.75709	0.0525839	0.169866	-1.04977	5.70973	3.88985	0.0541606	0.18947
ENSG00000013375.16	3.20339	3.38709	0.00126321	0.0151821	-3.20339	3.38709	11.3119	0.000770122	0.00981192	-3.18684	3.38709	10.9029	0.00178392	0.0226512
ENSG00000013441.16	1.4172	7.06756	0.017991	0.0948532	-1.4172	7.06756	5.85022	0.0155751	0.0795716	-1.41622	7.06756	7.43257	0.00882599	0.0645682
ENSG00000013503.10	0.547139	1.90112	0.571821	0.77353	-0.547139	1.90112	0.433493	0.51028	0.68898	-0.55238	1.90112	0.25734	0.614199	0.774882
ENSG00000013523.9	1.23035	2.36857	0.178345	0.400213	-1.23035	2.36857	2.23413	0.134992	0.301151	-1.26579	2.36857	1.53779	0.220774	0.426966
ENSG00000013561.18	-3.74256	5.94674	1.68845e-08	1.23873e-06	3.74256	5.94674	32.562	1.15449e-08	8.55092e-07	3.7641	5.94674	42.4131	3.57424e-08	3.64009e-06
ENSG00000013563.14	1.92925	3.52086	0.0177979	0.0942889	-1.92925	3.52086	5.98339	0.0144412	0.0758054	-1.92501	3.52086	5.27386	0.0259043	0.120275
ENSG00000013573.17	2.8504	4.73561	0.00118267	0.014484	-2.8504	4.73561	11.0595	0.000882342	0.0108909	-2.82616	4.73561	13.8649	0.000502089	0.00900618
ENSG00000013583.10	0.162311	2.96139	0.925407	0.990273	-0.162311	2.96139	0.0326405	0.856629	0.924858	-0.155902	2.96139	0.0295827	0.86414	0.929531
ENSG00000013588.8	2.03218	1.67495	0.173281	0.393451	-2.03218	1.67495	2.41552	0.120138	0.280524	-2.02058	1.67495	2.18592	0.145593	0.336345
ENSG00000013619.14	-0.188033	0.418949	1	1	0.188033	0.418949	0.00924331	0.923408	0.961295	0.358836	0.418949	0.0460534	0.830958	0.910509
ENSG00000013725.14	-0.735075	5.36529	0.272342	0.507262	0.735075	5.36529	1.11276	0.291482	0.486851	0.730939	5.36529	1.46884	0.231264	0.438322
ENSG00000013810.19	0.225772	6.88027	0.647002	0.8246	-0.225772	6.88027	0.245099	0.620548	0.774559	-0.225519	6.88027	0.250166	0.619167	0.778031
ENSG00000014123.10	2.13122	4.02284	0.000345771	0.00561062	-2.13122	4.02284	12.7367	0.000358546	0.00552818	-2.16279	4.02284	9.38561	0.00352856	0.0356784
ENSG00000014138.9	1.94381	1.38667	0.0724175	0.231569	-1.94381	1.38667	3.51277	0.0608977	0.185214	-1.98417	1.38667	2.28193	0.137226	0.325957
ENSG00000014164.7	1.69321	5.60493	0.000433607	0.00671224	-1.69321	5.60493	12.6425	0.000377067	0.00575074	-1.70161	5.60493	10.6271	0.00201585	0.0244174
ENSG00000014216.15	-1.59904	7.52564	0.000126231	0.00253569	1.59904	7.52564	14.3807	0.000149327	0.00278503	1.60312	7.52564	14.214	0.000434562	0.00804667
ENSG00000014257.16	1.23363	3.31917	0.281901	0.516433	-1.23363	3.31917	1.29855	0.254478	0.446585	-1.17106	3.31917	1.55671	0.218	0.424003
ENSG00000014641.18	1.83386	3.52347	0.00638214	0.0477043	-1.83386	3.52347	7.66799	0.00562092	0.0407168	-1.85475	3.52347	5.26558	0.0260155	0.120647
ENSG00000014824.14	-0.859991	3.53659	0.0879066	0.261389	0.859991	3.53659	2.08148	0.149096	0.320735	0.897826	3.53659	1.54874	0.219163	0.425292
ENSG00000014914.21	0.130033	1.69071	1	1	-0.130033	1.69071	0.01515	0.902039	0.950828	-0.125681	1.69071	0.0119471	0.913403	0.958089
ENSG00000014919.12	1.57168	2.87157	0.0542532	0.193824	-1.57168	2.87157	3.79681	0.0513503	0.167489	-1.60282	2.87157	2.98437	0.0902877	0.254628
ENSG00000015133.19	0.708629	7.77171	0.204176	0.43416	-0.708629	7.77171	1.73437	0.187854	0.371186	-0.709299	7.77171	2.12374	0.151327	0.343481
ENSG00000015153.14	0.745379	5.48341	0.128613	0.328264	-0.745379	5.48341	2.3762	0.123197	0.284479	-0.748785	5.48341	2.10881	0.152742	0.344973
ENSG00000015171.19	-0.756101	4.57935	0.161568	0.376725	0.756101	4.57935	1.67668	0.195366	0.379837	0.756245	4.57935	1.53571	0.221083	0.427269
ENSG00000015285.10	0.68061	7.77381	0.175738	0.396724	-0.68061	7.77381	1.91979	0.16588	0.34365	-0.680667	7.77381	2.12479	0.151228	0.34337
ENSG00000015413.9	1.38427	4.25247	0.122579	0.31852	-1.38427	4.25247	2.66193	0.102776	0.253783	-1.37911	4.25247	3.26095	0.0770112	0.23295
ENSG00000015475.18	0.456958	6.29656	0.340775	0.57831	-0.456958	6.29656	0.934836	0.333609	0.529506	-0.459183	6.29656	0.938954	0.337243	0.545298
ENSG00000015479.18	1.07381	4.11705	0.127078	0.326068	-1.07381	4.11705	2.36913	0.123756	0.285462	-1.0667	4.11705	2.28453	0.137008	0.325957
ENSG00000015532.9	-0.310314	4.18006	0.533878	0.744503	0.310314	4.18006	0.312656	0.576055	0.739966	0.313948	4.18006	0.239262	0.626893	0.7833
ENSG00000015676.18	0.539748	4.1519	0.444951	0.673065	-0.539748	4.1519	0.749043	0.386779	0.579215	-0.539507	4.1519	0.63847	0.428071	0.628406
ENSG00000016391.11	4.33097	0.513017	0.0669501	0.221088	-4.33097	0.513017	5.28993	0.0214491	0.096887	-4.39055	0.513017	5.34727	0.0249398	0.117632
ENSG00000016864.18	1.28367	2.44758	0.240555	0.473307	-1.28367	2.44758	1.54211	0.214305	0.40265	-1.2383	2.44758	1.36976	0.247439	0.454345
ENSG00000017260.19	-0.731936	5.28241	0.112524	0.30294	0.731936	5.28241	2.39593	0.121652	0.282673	0.737168	5.28241	2.09154	0.154399	0.346743
ENSG00000017427.16	4.6669	1.67833	0.00434778	0.0368989	-4.6669	1.67833	11.3916	0.000737755	0.0095012	-4.68351	1.67833	9.84002	0.00286927	0.0310603
ENSG00000017483.15	-1.69849	4.8376	0.0247853	0.117296	1.69849	4.8376	4.68867	0.0303621	0.120483	1.66398	4.8376	6.11559	0.0168674	0.0933912
ENSG00000017797.13	-1.34538	6.68429	0.000218839	0.00396213	1.34538	6.68429	13.3893	0.000253058	0.00420766	1.3528	6.68429	10.6758	0.00197273	0.0241464
ENSG00000018189.13	0.363803	5.10955	0.562954	0.767394	-0.363803	5.10955	0.381245	0.536938	0.71047	-0.362232	5.10955	0.398549	0.530735	0.712001
ENSG00000018236.15	5.48349	-0.0735702	0.409056	0.641819	-5.48349	-0.0735702	3.35344	0.0670647	0.195918	-5.29937	-0.0735702	6.25031	0.0159916	0.0903794
ENSG00000018280.17	1.39834	8.63215	0.00963239	0.0628094	-1.39834	8.63215	6.93867	0.00843519	0.0530584	-1.39844	8.63215	7.72436	0.00767244	0.0591481
ENSG00000018408.14	1.87472	1.78935	0.230136	0.46396	-1.87472	1.78935	1.99432	0.15789	0.332536	-1.87173	1.78935	2.2548	0.139533	0.329302
ENSG00000018510.15	0.801268	4.60958	0.091257	0.2676	-0.801268	4.60958	3.11991	0.0773409	0.214098	-0.788575	4.60958	1.90584	0.173609	0.370583
ENSG00000018610.14	0.7482	3.53872	0.302892	0.539041	-0.7482	3.53872	1.1211	0.289681	0.485099	-0.749889	3.53872	0.937706	0.337561	0.54562
ENSG00000018625.14	6.02376	0.480289	0.156544	0.369153	-6.02376	0.480289	6.02125	0.0141346	0.0747027	-5.97501	0.480289	8.31381	0.00593351	0.0498016
ENSG00000018699.13	-1.15512	3.44347	0.110806	0.300557	1.15512	3.44347	2.37975	0.122917	0.284217	1.1559	3.44347	2.23523	0.141225	0.331236
ENSG00000018869.16	2.36702	0.902485	0.222261	0.454349	-2.36702	0.902485	1.74876	0.186033	0.369393	-2.28861	0.902485	1.9172	0.172356	0.368974
ENSG00000019102.12	-5.10504	4.96975	1.31343e-12	3.6967e-10	5.10504	4.96975	49.2172	2.29135e-12	5.45694e-10	5.11021	4.96975	53.274	2.12483e-09	3.67131e-07
ENSG00000019144.19	1.44263	1.83975	0.0922895	0.269489	-1.44263	1.83975	3.15436	0.0757244	0.211248	-1.51579	1.83975	1.81126	0.18447	0.382993
ENSG00000019169.10	0.815663	2.35878	0.529368	0.740906	-0.815663	2.35878	0.462955	0.496246	0.676566	-0.746002	2.35878	0.448577	0.506114	0.693209
ENSG00000019485.13	0.930656	2.31485	0.217087	0.448785	-0.930656	2.31485	1.54061	0.214527	0.402873	-1.01325	2.31485	1.07304	0.305278	0.515569
ENSG00000019505.8	5.62354	0.0321651	0.258418	0.492225	-5.62354	0.0321651	4.70486	0.0300774	0.119922	-5.55194	0.0321651	6.93951	0.0114032	0.0755724
ENSG00000019549.13	4.14861	-0.217997	0.583018	0.78126	-4.14861	-0.217997	2.98489	0.0840449	0.224817	-4.1942	-0.217997	5.14503	0.0279838	0.125157
ENSG00000019582.15	0.404675	8.61687	0.378941	0.614241	-0.404675	8.61687	0.828736	0.362638	0.555861	-0.40513	8.61687	0.793346	0.377386	0.581286
ENSG00000019991.18	3.10067	3.5093	0.00273044	0.0268023	-3.10067	3.5093	9.42886	0.00213597	0.0210202	-3.02093	3.5093	10.1178	0.00253125	0.0283612
ENSG00000019995.6	-1.23674	5.60224	0.0135573	0.0790164	1.23674	5.60224	6.19933	0.0127798	0.0702075	1.23577	5.60224	6.06783	0.0172772	0.0946059
ENSG00000020129.16	1.11455	3.69976	0.0790032	0.245003	-1.11455	3.69976	3.48329	0.0619913	0.187281	-1.10177	3.69976	2.38386	0.128944	0.31528
ENSG00000020181.17	-0.00957114	2.31688	0.991928	1	0.00957114	2.31688	0.000100829	0.991988	0.996236	0.10432	2.31688	0.00939099	0.92319	0.96268
ENSG00000020256.20	2.3193	2.58642	0.0403127	0.161172	-2.3193	2.58642	4.89302	0.0269655	0.111582	-2.31507	2.58642	4.80137	0.033157	0.139417
ENSG00000020426.11	0.815459	2.56982	0.456302	0.682205	-0.815459	2.56982	0.578757	0.4468	0.634051	-0.720303	2.56982	0.478774	0.492201	0.681053
ENSG00000020577.13	1.50044	2.73034	0.111071	0.300931	-1.50044	2.73034	2.94931	0.0859142	0.22781	-1.50083	2.73034	2.45268	0.123675	0.307277
ENSG00000020633.18	0.821367	6.64042	0.204381	0.434493	-0.821367	6.64042	1.76943	0.183453	0.366291	-0.824625	6.64042	2.38201	0.129089	0.315338
ENSG00000020922.12	0.439083	4.31336	0.57634	0.775955	-0.439083	4.31336	0.386611	0.534086	0.708393	-0.43513	4.31336	0.393244	0.533472	0.713878
ENSG00000021300.14	-1.14089	1.86635	0.13345	0.335957	1.14089	1.86635	1.58909	0.207457	0.394379	1.17338	1.86635	1.16969	0.284689	0.494667
ENSG00000021355.13	1.3948	8.38666	0.00982385	0.0635922	-1.3948	8.38666	6.90089	0.00861526	0.053766	-1.39469	8.38666	7.79482	0.00741854	0.0582769
ENSG00000021574.12	0.478956	4.41117	0.425106	0.65505	-0.478956	4.41117	0.604895	0.436717	0.626125	-0.480988	4.41117	0.564001	0.456197	0.652975
ENSG00000021645.18	-1.1473	2.24652	0.357338	0.595179	1.1473	2.24652	1.02734	0.310784	0.507179	1.18794	2.24652	1.16297	0.286061	0.495543
ENSG00000021762.20	0.887029	4.58594	0.169566	0.388814	-0.887029	4.58594	1.99976	0.157324	0.33166	-0.885397	4.58594	1.97126	0.166538	0.361498
ENSG00000021776.11	1.28224	4.87526	0.0186876	0.0975007	-1.28224	4.87526	5.67808	0.0171781	0.084768	-1.29153	4.87526	4.90529	0.0313922	0.13465
ENSG00000021826.15	1.66167	1.52783	0.343728	0.58152	-1.66167	1.52783	1.66404	0.197058	0.381929	-1.65114	1.52783	1.4252	0.238222	0.444731
ENSG00000022267.18	-3.95588	5.54732	1.11858e-06	4.74831e-05	3.95588	5.54732	25.8448	3.7e-07	1.77325e-05	4.16606	5.54732	36.2671	2.06838e-07	1.5543e-05
ENSG00000022277.12	0.699409	6.6946	0.0932089	0.270911	-0.699409	6.6946	2.87235	0.0901132	0.233927	-0.705832	6.6946	2.51705	0.118969	0.300628
ENSG00000022355.17	1.22009	2.05361	0.267138	0.501365	-1.22009	2.05361	1.38559	0.239152	0.429794	-1.22531	2.05361	1.17127	0.284367	0.494274
ENSG00000022556.16	-0.464323	1.64919	0.661565	0.834095	0.464323	1.64919	0.238073	0.625601	0.777906	0.435601	1.64919	0.133497	0.716385	0.842799
ENSG00000022567.9	-0.598952	7.07809	0.241287	0.47396	0.598952	7.07809	1.37385	0.241152	0.432063	0.602625	7.07809	1.6558	0.204138	0.406281
ENSG00000022840.16	-1.1394	9.61774	0.0182704	0.0958083	1.1394	9.61774	5.50108	0.0190048	0.0903544	1.13947	9.61774	5.63484	0.0215167	0.107549
ENSG00000022976.15	0.988419	3.58524	0.137417	0.341181	-0.988419	3.58524	2.24006	0.134476	0.300214	-0.997031	3.58524	1.77883	0.188378	0.388087
ENSG00000023041.11	1.5409	3.5974	0.0141666	0.0814048	-1.5409	3.5974	5.79352	0.0160853	0.0813196	-1.58061	3.5974	4.25379	0.0444135	0.167199
ENSG00000023171.18	1.28228	5.13412	0.0141839	0.081472	-1.28228	5.13412	6.09715	0.01354	0.0727524	-1.29192	5.13412	5.32823	0.0251861	0.118229
ENSG00000023191.17	0.925542	5.91484	0.0490832	0.181903	-0.925542	5.91484	3.96677	0.0464067	0.157536	-0.928386	5.91484	3.58883	0.0640002	0.209013
ENSG00000023228.14	0.249625	5.20156	0.574016	0.774664	-0.249625	5.20156	0.312233	0.576313	0.740024	-0.259406	5.20156	0.253134	0.617101	0.776645
ENSG00000023287.13	0.450931	5.90295	0.289821	0.525158	-0.450931	5.90295	1.28021	0.257859	0.450272	-0.437068	5.90295	0.898815	0.347691	0.554679
ENSG00000023318.8	1.40438	6.08612	0.00452029	0.0380294	-1.40438	6.08612	8.34632	0.0038647	0.0316537	-1.40565	6.08612	7.9717	0.00681958	0.0547547
ENSG00000023330.15	1.99067	5.31413	0.000406122	0.00639955	-1.99067	5.31413	12.9302	0.000323319	0.00506065	-1.99273	5.31413	12.1094	0.00105432	0.0157148
ENSG00000023445.14	1.18953	5.56154	0.0392127	0.158365	-1.18953	5.56154	4.44704	0.0349617	0.131905	-1.18826	5.56154	4.70486	0.0348922	0.143457
ENSG00000023516.9	0.743535	4.20925	0.286488	0.522052	-0.743535	4.20925	1.29397	0.255318	0.447393	-0.743088	4.20925	1.17212	0.284195	0.494066
ENSG00000023572.9	1.8141	2.83789	0.054948	0.195404	-1.8141	2.83789	4.04557	0.0442874	0.152979	-1.8133	2.83789	3.53262	0.0660465	0.212476
ENSG00000023608.5	0.546976	2.44288	0.604086	0.795919	-0.546976	2.44288	0.38981	0.532399	0.706761	-0.564912	2.44288	0.316235	0.576409	0.747555
ENSG00000023697.13	-2.3131	4.5206	3.95176e-05	0.000997932	2.3131	4.5206	17.7247	2.55292e-05	0.000663074	2.30076	4.5206	14.5685	0.000375641	0.00724655
ENSG00000023734.11	-0.858663	5.39135	0.0562706	0.198376	0.858663	5.39135	3.92384	0.0476061	0.160061	0.842511	5.39135	2.91853	0.0938118	0.260306
ENSG00000023839.12	2.28788	2.38045	0.0721362	0.231042	-2.28788	2.38045	3.79713	0.0513405	0.167489	-2.24502	2.38045	3.69909	0.0601852	0.202005
ENSG00000023892.11	0.835952	7.99956	0.112518	0.30294	-0.835952	7.99956	2.65628	0.103142	0.254403	-0.835988	7.99956	3.04574	0.0871348	0.249187
ENSG00000023902.14	-1.64649	7.56262	4.64856e-05	0.00114222	1.64649	7.56262	16.4245	5.0627e-05	0.00115082	1.64816	7.56262	15.4959	0.000257768	0.00545116
ENSG00000023909.10	-0.821604	4.44402	0.164822	0.381304	0.821604	4.44402	1.96917	0.160536	0.336551	0.819345	4.44402	1.66689	0.202653	0.404561
ENSG00000024048.10	-0.249282	7.32379	0.523641	0.736371	0.249282	7.32379	0.418968	0.517453	0.694543	0.242805	7.32379	0.339238	0.562905	0.737123
ENSG00000024422.12	-0.581906	1.87172	0.573016	0.773954	0.581906	1.87172	0.40196	0.526079	0.701252	0.508182	1.87172	0.201283	0.655639	0.803462
ENSG00000024526.17	4.04229	2.36193	0.00850471	0.0579203	-4.04229	2.36193	8.14275	0.00432337	0.034111	-3.85616	2.36193	8.93589	0.00433999	0.0407912
ENSG00000024862.17	0.91611	4.01631	0.133841	0.33634	-0.91611	4.01631	2.21527	0.136651	0.30345	-0.933183	4.01631	1.85178	0.17972	0.377537
ENSG00000025039.14	1.16425	5.41225	0.0407022	0.161972	-1.16425	5.41225	4.31602	0.0377551	0.138135	-1.16377	5.41225	4.38693	0.0413395	0.159744
ENSG00000025156.12	1.12966	2.14116	0.377073	0.6124	-1.12966	2.14116	1.41629	0.234015	0.424369	-1.12262	2.14116	1.09363	0.300732	0.510901
ENSG00000025293.17	0.548195	5.51423	0.317329	0.554018	-0.548195	5.51423	1.04178	0.307409	0.503209	-0.547816	5.51423	1.05913	0.308401	0.518686
ENSG00000025434.19	2.73213	2.3021	0.00203702	0.0216424	-2.73213	2.3021	9.65771	0.00188559	0.0191403	-2.80437	2.3021	6.46077	0.0141969	0.0848749
ENSG00000025708.14	1.46876	8.37681	0.0020455	0.0217028	-1.46876	8.37681	9.75485	0.0017885	0.0183473	-1.46952	8.37681	9.59747	0.00320328	0.0335594
ENSG00000025770.19	1.28343	5.30159	0.0201089	0.102768	-1.28343	5.30159	5.83063	0.0157495	0.0801074	-1.28082	5.30159	5.38547	0.0244532	0.115973
ENSG00000025772.8	1.15095	2.76272	0.173709	0.394219	-1.15095	2.76272	2.2879	0.130386	0.294828	-1.14231	2.76272	1.55166	0.218736	0.42474
ENSG00000025796.14	1.07119	5.70227	0.0210655	0.105806	-1.07119	5.70227	5.54714	0.0185109	0.0887496	-1.07377	5.70227	4.60971	0.0366994	0.148089
ENSG00000025800.14	0.444374	5.34518	0.313174	0.550214	-0.444374	5.34518	1.05754	0.303776	0.499171	-0.450391	5.34518	0.80349	0.374377	0.579356
ENSG00000026025.16	1.17563	9.35092	0.00991549	0.063875	-1.17563	9.35092	6.8549	0.00883986	0.0546054	-1.17585	9.35092	5.97144	0.018137	0.0972835
ENSG00000026036.22	0.531122	3.48611	0.459169	0.68418	-0.531122	3.48611	0.55308	0.457062	0.642335	-0.532091	3.48611	0.472234	0.495158	0.682937
ENSG00000026103.22	1.91013	5.38306	0.000991387	0.0127447	-1.91013	5.38306	11.266	0.000789378	0.0100072	-1.91089	5.38306	11.0156	0.0016974	0.0218418
ENSG00000026297.15	0.273404	7.1155	0.636984	0.818351	-0.273404	7.1155	0.247899	0.618558	0.773323	-0.26834	7.1155	0.298682	0.587158	0.755544
ENSG00000026508.18	2.0364	8.14247	0.00120534	0.0146919	-2.0364	8.14247	10.8611	0.000982064	0.0117756	-2.0327	8.14247	13.9251	0.000489704	0.00881468
ENSG00000026559.14	-0.824629	0.112025	0.588315	0.784622	0.824629	0.112025	0.312113	0.576387	0.740024	0.962584	0.112025	0.358641	0.737841	0.855551
ENSG00000026652.14	0.833111	3.02816	0.205171	0.434956	-0.833111	3.02816	1.43841	0.230397	0.420881	-0.877955	3.02816	1.09984	0.299379	0.50989
ENSG00000026751.17	4.18121	5.6845	8.89796e-12	1.56523e-09	-4.18121	5.6845	47.3867	5.82756e-12	1.10013e-09	-4.18875	5.6845	45.7978	1.43124e-08	1.73091e-06
ENSG00000026950.17	1.06189	6.39651	0.0365091	0.151295	-1.06189	6.39651	4.48337	0.0342261	0.130177	-1.06211	6.39651	4.70779	0.0348382	0.143392
ENSG00000027001.10	0.170914	1.26635	0.973744	1	-0.170914	1.26635	0.0274302	0.868455	0.931847	-0.224509	1.26635	0.0308612	0.861265	0.928209
ENSG00000027075.15	-0.675553	5.38331	0.264951	0.498837	0.675553	5.38331	1.2009	0.273143	0.467251	0.678824	5.38331	1.45441	0.233536	0.440032
ENSG00000027644.5	1.18437	0.933664	0.703018	0.861247	-1.18437	0.933664	0.375544	0.539998	0.712389	-1.14239	0.933664	0.542054	0.465047	0.659888
ENSG00000027697.14	1.43657	6.92575	0.0190932	0.0989829	-1.43657	6.92575	5.71453	0.0168251	0.0836433	-1.42974	6.92575	7.2963	0.00942643	0.0675307
ENSG00000027847.14	0.512375	3.49052	0.495251	0.713227	-0.512375	3.49052	0.670703	0.412807	0.603138	-0.502145	3.49052	0.451997	0.504504	0.69173
ENSG00000027869.11	1.54106	4.23292	0.0828912	0.251895	-1.54106	4.23292	3.32204	0.0683568	0.198344	-1.51955	4.23292	3.95738	0.0521888	0.185294
ENSG00000028116.17	0.347497	4.10301	0.578176	0.777396	-0.347497	4.10301	0.423447	0.515222	0.69227	-0.337215	4.10301	0.277308	0.600816	0.765043
ENSG00000028137.19	0.913577	8.66021	0.123735	0.320647	-0.913577	8.66021	2.51626	0.112677	0.269305	-0.913049	8.66021	3.11694	0.0836302	0.243995
ENSG00000028203.18	0.41322	3.65489	0.572099	0.773555	-0.41322	3.65489	0.376045	0.539727	0.712274	-0.415614	3.65489	0.309433	0.580527	0.750739
ENSG00000028277.21	0.397685	5.32948	0.477847	0.697873	-0.397685	5.32948	0.507325	0.476299	0.659511	-0.395302	5.32948	0.515902	0.475961	0.668172
ENSG00000028310.18	1.45667	5.81019	0.00353021	0.0319156	-1.45667	5.81019	8.61815	0.00332829	0.0285603	-1.46091	5.81019	8.05051	0.00656942	0.0536133
ENSG00000028528.15	0.425733	5.79407	0.368619	0.604666	-0.425733	5.79407	0.903086	0.341956	0.537503	-0.424364	5.79407	0.76635	0.385563	0.589542
ENSG00000028839.10	-1.13476	4.57123	0.0497611	0.183449	1.13476	4.57123	3.99886	0.0455309	0.155562	1.13284	4.57123	3.67068	0.0611438	0.203848
ENSG00000029153.14	1.23775	3.31578	0.0410144	0.162754	-1.23775	3.31578	4.20434	0.0403206	0.144115	-1.26988	3.31578	2.66871	0.108664	0.284767
ENSG00000029363.16	0.772955	6.10728	0.115397	0.308002	-0.772955	6.10728	2.73741	0.0980234	0.246604	-0.768976	6.10728	2.46902	0.122461	0.305462
ENSG00000029364.12	0.580286	4.08152	0.306151	0.542553	-0.580286	4.08152	1.13935	0.285789	0.481185	-0.585294	4.08152	0.809933	0.372484	0.577413
ENSG00000029534.20	-4.50726	7.68286	4.40938e-13	1.51683e-10	4.50726	7.68286	51.5895	6.84054e-13	2.35314e-10	4.48647	7.68286	68.4354	6.64824e-11	3.30365e-08
ENSG00000029559.7	2.02632	0.361314	0.574092	0.774664	-2.02632	0.361314	0.859489	0.353882	0.547974	-2.02396	0.361314	1.26168	0.266735	0.475111
ENSG00000029639.11	1.73302	1.9226	0.210972	0.441451	-1.73302	1.9226	1.75072	0.185786	0.369269	-1.6049	1.9226	1.61946	0.209093	0.412957
ENSG00000029725.17	0.882748	5.32024	0.0386837	0.157156	-0.882748	5.32024	4.28178	0.038523	0.139755	-0.89597	5.32024	3.08969	0.0849525	0.245891
ENSG00000029993.15	2.04514	5.26684	0.0114766	0.0708942	-2.04514	5.26684	6.80563	0.00908711	0.0557324	-2.04101	5.26684	9.01821	0.00417792	0.0399696
ENSG00000030066.13	2.11846	4.67862	0.0024174	0.0245547	-2.11846	4.67862	9.74037	0.00180265	0.0184679	-2.11669	4.67862	10.072	0.002584	0.0288187
ENSG00000030110.13	2.13829	4.34358	2.89244e-05	0.00076801	-2.13829	4.34358	18.006	2.20206e-05	0.000582698	-2.14672	4.34358	11.113	0.00162622	0.0211723
ENSG00000030419.16	-0.330565	2.37868	0.793387	0.920662	0.330565	2.37868	0.2066	0.649445	0.794916	0.245722	2.37868	0.0672309	0.796484	0.890793
ENSG00000030582.18	1.79046	9.37305	0.00832013	0.056964	-1.79046	9.37305	7.3107	0.00685454	0.0464277	-1.79001	9.37305	9.45208	0.00342291	0.0350905
ENSG00000031003.10	-0.819761	6.30113	0.0597724	0.206397	0.819761	6.30113	3.58451	0.0583205	0.18038	0.816072	6.30113	3.27411	0.0764356	0.231687
ENSG00000031081.10	2.11171	4.40417	9.87418e-05	0.00209731	-2.11171	4.40417	15.4002	8.6977e-05	0.00177626	-2.13857	4.40417	10.7945	0.00187157	0.0233645
ENSG00000031691.7	1.65743	1.14174	0.141347	0.347305	-1.65743	1.14174	2.26888	0.131995	0.296989	-1.74625	1.14174	1.55532	0.218201	0.424235
ENSG00000031698.13	0.852256	5.5183	0.129153	0.329317	-0.852256	5.5183	2.42331	0.119542	0.279618	-0.851896	5.5183	2.48105	0.121575	0.30448
ENSG00000031823.14	0.784683	5.30515	0.0931577	0.270842	-0.784683	5.30515	2.88604	0.0893503	0.232754	-0.789385	5.30515	2.32237	0.133869	0.321686
ENSG00000032219.18	1.33944	6.25623	0.013182	0.0775464	-1.33944	6.25623	6.38484	0.0115099	0.0655353	-1.33929	6.25623	6.89837	0.0114414	0.0756894
ENSG00000032389.12	1.14652	3.18578	0.119599	0.313796	-1.14652	3.18578	2.57726	0.108409	0.262955	-1.15667	3.18578	1.89397	0.174929	0.372308
ENSG00000032444.16	0.984554	6.60783	0.0316004	0.1372	-0.984554	6.60783	4.85108	0.0276288	0.113447	-0.982564	6.60783	4.54397	0.038007	0.151636
ENSG00000032742.17	-1.18391	2.30346	0.182423	0.405618	1.18391	2.30346	1.82957	0.176179	0.355945	1.17616	2.30346	1.38611	0.244675	0.451698
ENSG00000033011.12	0.903131	1.22671	0.528456	0.740116	-0.903131	1.22671	0.760051	0.383312	0.57575	-0.910594	1.22671	0.490891	0.4868	0.676755
ENSG00000033030.13	1.64589	4.5563	0.00178258	0.0195566	-1.64589	4.5563	9.89766	0.0016549	0.0172976	-1.65699	4.5563	7.21528	0.00980383	0.0689637
ENSG00000033050.9	1.24857	1.75615	0.190756	0.417059	-1.24857	1.75615	2.03857	0.153353	0.326087	-1.27388	1.75615	1.24286	0.270287	0.478943
ENSG00000033100.16	1.09822	6.08474	0.058809	0.204026	-1.09822	6.08474	3.79549	0.051391	0.167545	-1.09892	6.08474	4.39238	0.0412186	0.159516
ENSG00000033122.20	3.42958	1.58953	0.103914	0.288693	-3.42958	1.58953	4.19124	0.0406334	0.144809	-3.5427	1.58953	4.87652	0.0318704	0.136142
ENSG00000033170.16	-1.18027	5.11476	0.0192365	0.0996257	1.18027	5.11476	5.47404	0.019301	0.0912861	1.17762	5.11476	4.8696	0.0319866	0.136542
ENSG00000033178.13	1.36439	4.56474	0.0358913	0.149772	-1.36439	4.56474	4.69713	0.030213	0.120076	-1.36395	4.56474	4.2942	0.0434549	0.164954
ENSG00000033327.13	0.316662	7.24029	0.498358	0.715639	-0.316662	7.24029	0.495177	0.481627	0.66384	-0.317194	7.24029	0.504617	0.480801	0.671551
ENSG00000033627.16	-0.092635	5.60087	0.805047	0.927491	0.092635	5.60087	0.045592	0.830919	0.910435	0.0953705	5.60087	0.038674	0.844899	0.919052
ENSG00000033800.13	0.516404	6.03803	0.338401	0.575718	-0.516404	6.03803	0.94844	0.330117	0.52612	-0.513771	6.03803	1.02127	0.317118	0.526256
ENSG00000033867.16	0.526151	3.82588	0.470726	0.692498	-0.526151	3.82588	0.520431	0.470658	0.654599	-0.514062	3.82588	0.484762	0.48952	0.679194
ENSG00000034053.14	-0.0900526	4.15889	0.78186	0.913517	0.0900526	4.15889	0.024706	0.875102	0.935472	0.0981192	4.15889	0.0228448	0.880474	0.939075
ENSG00000034152.18	-2.27176	8.61748	3.09331e-07	1.56485e-05	2.27176	8.61748	25.9701	3.46739e-07	1.67735e-05	2.27443	8.61748	26.0907	5.18944e-06	0.000232848
ENSG00000034510.6	1.5658	8.40284	0.000542896	0.00799622	-1.5658	8.40284	12.182	0.000482525	0.00690341	-1.5685	8.40284	11.2231	0.00154944	0.0204614
ENSG00000034533.11	0.827405	2.13082	0.341469	0.578558	-0.827405	2.13082	1.01991	0.312541	0.508843	-0.864711	2.13082	0.703681	0.40557	0.608414
ENSG00000034677.13	0.558973	5.94784	0.152539	0.363389	-0.558973	5.94784	2.19684	0.138294	0.305758	-0.554435	5.94784	1.48842	0.228225	0.435049
ENSG00000034693.15	0.428638	1.57513	0.877527	0.966087	-0.428638	1.57513	0.138699	0.709578	0.834981	-0.428584	1.57513	0.126446	0.723651	0.847053
ENSG00000034713.8	-3.0226	7.45014	3.28291e-12	7.25993e-10	3.0226	7.45014	49.1615	2.35735e-12	5.52906e-10	3.01631	7.45014	47.8958	8.25362e-09	1.10608e-06
ENSG00000035115.21	0.209287	2.06351	0.881568	0.968446	-0.209287	2.06351	0.0582792	0.809237	0.896449	-0.23914	2.06351	0.0515522	0.821316	0.905325
ENSG00000035141.8	1.02467	3.53163	0.115993	0.308835	-1.02467	3.53163	2.6954	0.100638	0.250222	-1.03475	3.53163	1.88801	0.175597	0.372976
ENSG00000035403.17	-3.94317	9.78844	1.46437e-11	2.36524e-09	3.94317	9.78844	45.8402	1.28302e-11	2.04755e-09	3.94357	9.78844	53.906	1.82043e-09	3.31532e-07
ENSG00000035499.13	0.966862	2.56461	0.425354	0.655238	-0.966862	2.56461	1.10076	0.2941	0.489376	-0.972331	2.56461	0.956198	0.332887	0.541468
ENSG00000035664.11	-0.332398	4.92819	0.583274	0.781468	0.332398	4.92819	0.295264	0.586867	0.747865	0.335895	4.92819	0.329502	0.568544	0.741518
ENSG00000035681.9	1.62008	4.65884	0.00657766	0.0487187	-1.62008	4.65884	7.35394	0.00669158	0.0459502	-1.62739	4.65884	6.64017	0.0129903	0.0808865
ENSG00000035687.10	1.13087	4.86856	0.0558539	0.197402	-1.13087	4.86856	3.60504	0.0576046	0.179132	-1.13078	4.86856	3.49177	0.0675792	0.215062
ENSG00000035720.8	4.51579	4.18614	2.70214e-09	2.41787e-07	-4.51579	4.18614	35.5142	2.53198e-09	2.26561e-07	-4.53861	4.18614	30.2601	1.3143e-06	7.5353e-05
ENSG00000035862.12	1.63441	6.64363	0.00320982	0.0297533	-1.63441	6.64363	8.95275	0.00277052	0.0252578	-1.63275	6.64363	10.2569	0.00237806	0.027208
ENSG00000035928.16	1.52562	4.96125	0.00863835	0.0585215	-1.52562	4.96125	7.05599	0.00790007	0.0506809	-1.52772	4.96125	6.63954	0.0129943	0.0808865
ENSG00000036054.13	0.595	5.14346	0.146349	0.354147	-0.595	5.14346	2.08627	0.148629	0.320487	-0.611156	5.14346	1.41926	0.239188	0.445736
ENSG00000036257.13	0.811419	6.09054	0.0777975	0.242803	-0.811419	6.09054	3.28468	0.0699294	0.201172	-0.809426	6.09054	2.90417	0.094601	0.261821
ENSG00000036448.10	2.42269	1.58415	0.0810861	0.24905	-2.42269	1.58415	4.1132	0.0425497	0.148684	-2.39982	1.58415	3.35051	0.0731886	0.225689
ENSG00000036530.8	2.19312	0.35302	0.574407	0.774818	-2.19312	0.35302	0.722229	0.395414	0.587316	-2.2698	0.35302	1.27157	0.264892	0.47322
ENSG00000036549.13	-0.49717	4.06138	0.362367	0.600389	0.49717	4.06138	0.583431	0.444971	0.632404	0.493958	4.06138	0.510345	0.478334	0.669737
ENSG00000036565.15	1.89442	0.44299	0.620344	0.807229	-1.89442	0.44299	0.823565	0.36414	0.557059	-1.97578	0.44299	1.12128	0.294766	0.505258
ENSG00000037042.9	2.04461	2.42761	0.0445636	0.171603	-2.04461	2.42761	4.89596	0.0269195	0.111481	-2.0427	2.42761	3.64987	0.0618565	0.205337
ENSG00000037241.7	1.25094	2.40042	0.190333	0.416564	-1.25094	2.40042	1.84285	0.174617	0.353984	-1.2551	2.40042	1.47676	0.230029	0.437128
ENSG00000037280.16	0.371291	1.5847	0.812269	0.932645	-0.371291	1.5847	0.0690161	0.792775	0.885471	-0.258892	1.5847	0.0359704	0.85035	0.922842
ENSG00000037474.15	1.9194	4.82526	0.000244672	0.00430401	-1.9194	4.82526	13.6626	0.000218769	0.0037379	-1.93565	4.82526	10.5671	0.00207033	0.0247863
ENSG00000037637.11	1.32389	4.55733	0.00979141	0.0635175	-1.32389	4.55733	6.57158	0.010362	0.0609901	-1.34856	4.55733	4.90664	0.03137	0.13465
ENSG00000037749.12	1.5852	3.8964	0.0425144	0.166345	-1.5852	3.8964	4.7048	0.0300785	0.119922	-1.58477	3.8964	4.23231	0.0449324	0.168415
ENSG00000037757.14	0.84735	3.37867	0.228633	0.462342	-0.84735	3.37867	1.45467	0.227779	0.417577	-0.856797	3.37867	1.1902	0.280554	0.49025
ENSG00000037897.17	6.29344	0.89911	0.0265208	0.122426	-6.29344	0.89911	11.7789	0.000599061	0.00819211	-6.28929	0.89911	10.7668	0.00196044	0.0240472
ENSG00000037965.6	1.24403	1.87612	0.32459	0.561414	-1.24403	1.87612	1.23148	0.26712	0.460778	-1.25137	1.87612	1.04828	0.310865	0.520986
ENSG00000038002.9	1.21834	2.66069	0.100359	0.283392	-1.21834	2.66069	3.44917	0.0632834	0.189556	-1.18432	2.66069	1.72118	0.195574	0.396632
ENSG00000038210.14	2.01802	4.74475	0.00259182	0.0258564	-2.01802	4.74475	9.3512	0.00222839	0.0216273	-2.01242	4.74475	9.05473	0.00410805	0.0394851
ENSG00000038219.13	0.308213	7.60807	0.553829	0.75997	-0.308213	7.60807	0.402963	0.525563	0.700751	-0.308325	7.60807	0.450487	0.505214	0.692405
ENSG00000038274.17	-0.933495	6.07051	0.0266684	0.122938	0.933495	6.07051	5.22381	0.0222797	0.0989359	0.917077	6.07051	4.12768	0.0475553	0.174073
ENSG00000038358.15	1.58538	5.33759	0.00254373	0.0254867	-1.58538	5.33759	9.33266	0.00225105	0.0217518	-1.58687	5.33759	8.27774	0.00590088	0.049638
ENSG00000038382.20	1.09036	5.91833	0.0187562	0.097628	-1.09036	5.91833	5.7798	0.0162114	0.081739	-1.08915	5.91833	4.97104	0.0303282	0.131988
ENSG00000038427.16	0.441713	6.99894	0.446404	0.674047	-0.441713	6.99894	0.629456	0.427555	0.617229	-0.438602	6.99894	0.780192	0.381339	0.585685
ENSG00000038532.16	0.105691	5.31001	0.809194	0.93091	-0.105691	5.31001	0.0638104	0.800572	0.890291	-0.112657	5.31001	0.0510907	0.822104	0.905842
ENSG00000038945.15	0.521429	2.70016	0.603917	0.795818	-0.521429	2.70016	0.428997	0.512481	0.690024	-0.507441	2.70016	0.300109	0.586268	0.754714
ENSG00000039068.19	1.18481	3.34943	0.250454	0.483481	-1.18481	3.34943	1.40469	0.235939	0.426128	-1.09969	3.34943	1.44587	0.234894	0.441549
ENSG00000039123.16	0.876378	4.65387	0.10712	0.294044	-0.876378	4.65387	2.64657	0.103773	0.25531	-0.889536	4.65387	2.20417	0.143959	0.334215
ENSG00000039139.9	1.32262	0.919147	0.473316	0.694172	-1.32262	0.919147	0.802156	0.37045	0.564012	-1.32016	0.919147	0.775791	0.382675	0.587096
ENSG00000039319.17	0.985159	4.27964	0.137182	0.341042	-0.985159	4.27964	2.19177	0.13875	0.306315	-0.978905	4.27964	2.07156	0.156342	0.349645
ENSG00000039523.20	1.26129	6.4221	0.00680212	0.0499559	-1.26129	6.4221	7.53817	0.00604055	0.0429131	-1.26255	6.4221	7.08046	0.0104679	0.0718056
ENSG00000039560.14	3.0127	2.54384	0.0155207	0.0861979	-3.0127	2.54384	7.33201	0.00677373	0.0460911	-3.02105	2.54384	6.54042	0.0136471	0.0830947
ENSG00000039600.11	1.33597	0.196351	0.758502	0.899258	-1.33597	0.196351	0.38487	0.535008	0.70913	-1.34535	0.196351	0.57674	0.451183	0.648137
ENSG00000039650.12	0.792458	4.95763	0.229378	0.463213	-0.792458	4.95763	1.69761	0.192601	0.376705	-0.796078	4.95763	1.73379	0.193972	0.394986
ENSG00000039987.6	0.786603	0.47321	0.761515	0.901064	-0.786603	0.47321	0.308054	0.578877	0.741867	-0.76048	0.47321	0.240759	0.62582	0.782717
ENSG00000040199.18	-1.73616	3.38565	0.0129989	0.0768321	1.73616	3.38565	5.21157	0.0224371	0.0992361	1.72829	3.38565	4.72038	0.0346066	0.142971
ENSG00000040275.17	2.45785	3.33902	0.000568596	0.00829314	-2.45785	3.33902	12.4459	0.00041892	0.00621753	-2.5098	3.33902	8.87139	0.00447162	0.0416741
ENSG00000040341.18	-0.911196	4.58388	0.085403	0.256821	0.911196	4.58388	3.57066	0.0588088	0.18112	0.866281	4.58388	2.29857	0.135833	0.324266
ENSG00000040487.13	1.15024	3.92551	0.159353	0.372795	-1.15024	3.92551	2.20459	0.137601	0.30494	-1.15943	3.92551	2.38898	0.128543	0.314749
ENSG00000040531.14	0.0145544	3.70926	1	1	-0.0145544	3.70926	0.000525736	0.981707	0.992032	-0.0140694	3.70926	0.000386454	0.984395	0.993443
ENSG00000040608.14	1.18933	0.706535	0.412709	0.64448	-1.18933	0.706535	0.67875	0.410018	0.600821	-1.30192	0.706535	0.667521	0.41782	0.619466
ENSG00000040633.13	0.326093	5.46585	0.54573	0.753825	-0.326093	5.46585	0.374515	0.540554	0.713061	-0.326125	5.46585	0.378889	0.541009	0.720477
ENSG00000040933.15	0.535741	5.88062	0.331036	0.567742	-0.535741	5.88062	0.984781	0.321021	0.517162	-0.533459	5.88062	1.07043	0.305862	0.516182
ENSG00000041353.10	-3.46938	7.07543	2.30531e-09	2.11373e-07	3.46938	7.07543	35.5426	2.49537e-09	2.24583e-07	3.465	7.07543	46.4185	1.21456e-08	1.52497e-06
ENSG00000041357.16	2.05952	5.49905	4.01126e-05	0.00100802	-2.05952	5.49905	17.4996	2.87369e-05	0.000736503	-2.06318	5.49905	14.3629	0.000408715	0.00768761
ENSG00000041515.16	0.357113	2.20347	0.892047	0.974279	-0.357113	2.20347	0.117122	0.732177	0.848487	-0.370669	2.20347	0.117708	0.732982	0.852035
ENSG00000041802.11	2.0214	4.11498	0.00223676	0.0230956	-2.0214	4.11498	9.51038	0.00204313	0.0203132	-2.02738	4.11498	7.80068	0.00739784	0.0581808
ENSG00000041880.14	0.936842	2.14254	0.384291	0.619541	-0.936842	2.14254	1.04977	0.30556	0.501066	-0.940247	2.14254	0.772303	0.383738	0.587913
ENSG00000041982.16	0.959045	0.694382	0.902278	0.979483	-0.959045	0.694382	0.191386	0.661765	0.803366	-1.05142	0.694382	0.419164	0.520336	0.704286
ENSG00000041988.15	0.924306	2.61275	0.353037	0.59062	-0.924306	2.61275	1.10399	0.293393	0.488724	-0.924203	2.61275	0.921105	0.341835	0.549949
ENSG00000042062.12	0.815585	4.41989	0.26201	0.495651	-0.815585	4.41989	1.284	0.257157	0.449604	-0.789882	4.41989	1.30199	0.259323	0.467705
ENSG00000042088.13	0.813022	3.35146	0.240281	0.473307	-0.813022	3.35146	1.41652	0.233977	0.424366	-0.827496	3.35146	1.08395	0.302857	0.513048
ENSG00000042286.15	1.73719	2.4221	0.118376	0.311802	-1.73719	2.4221	3.94642	0.0469712	0.158793	-1.68727	2.4221	2.62072	0.111811	0.289834
ENSG00000042317.17	-0.823797	0.520634	0.496247	0.713745	0.823797	0.520634	0.276161	0.599228	0.757476	0.842526	0.520634	0.313955	0.577783	0.748458
ENSG00000042429.12	1.2773	3.13154	0.119797	0.314102	-1.2773	3.13154	2.54257	0.110814	0.266616	-1.27846	3.13154	2.20992	0.143448	0.334012
ENSG00000042445.14	1.57473	3.44407	0.0136148	0.0791428	-1.57473	3.44407	5.98381	0.0144378	0.0758054	-1.61659	3.44407	4.27255	0.0439657	0.166038
ENSG00000042493.16	2.62774	6.25477	9.31502e-08	5.42092e-06	-2.62774	6.25477	29.5072	5.57102e-08	3.44957e-06	-2.62852	6.25477	25.8648	5.60335e-06	0.000247605
ENSG00000042753.11	-0.942754	4.35277	0.089131	0.26326	0.942754	4.35277	2.87164	0.0901531	0.233927	0.934973	4.35277	2.18643	0.145548	0.336331
ENSG00000042781.13	1.75664	1.31871	0.440935	0.669775	-1.75664	1.31871	1.24059	0.265357	0.458657	-1.83996	1.31871	1.43825	0.236114	0.44259
ENSG00000042832.12	2.0377	3.92405	0.0223352	0.109414	-2.0377	3.92405	5.63703	0.0175849	0.085926	-2.03186	3.92405	6.31438	0.0152698	0.0881347
ENSG00000042980.12	1.62106	3.08612	0.0273817	0.125331	-1.62106	3.08612	5.31359	0.0211597	0.0963508	-1.62259	3.08612	3.59785	0.0636783	0.208402
ENSG00000043039.6	0.61409	0.245308	1	1	-0.61409	0.245308	0.0767502	0.781751	0.878332	-0.674161	0.245308	0.139725	0.710145	0.839148
ENSG00000043093.14	-2.44307	5.68194	3.82717e-08	2.48927e-06	2.44307	5.68194	30.2996	3.70201e-08	2.36806e-06	2.44478	5.68194	26.0169	5.32096e-06	0.000237373
ENSG00000043143.20	1.09909	6.12117	0.023273	0.112618	-1.09909	6.12117	5.27074	0.0216867	0.0975903	-1.10214	6.12117	5.04101	0.0292382	0.128911
ENSG00000043355.12	2.80033	1.67255	0.185644	0.409953	-2.80033	1.67255	2.44778	0.117691	0.276543	-2.68811	1.67255	3.25942	0.0770782	0.23295
ENSG00000043462.12	1.0395	7.68479	0.0268147	0.123355	-1.0395	7.68479	5.05365	0.0245742	0.105464	-1.04065	7.68479	5.14683	0.0276691	0.124366
ENSG00000043514.16	-0.222982	2.00193	0.731536	0.881953	0.222982	2.00193	0.0489489	0.824902	0.907182	0.222515	2.00193	0.042789	0.836969	0.914152
ENSG00000043591.5	1.13397	2.87456	0.46484	0.687862	-1.13397	2.87456	0.729733	0.39297	0.58487	-1.12243	2.87456	1.03722	0.313404	0.523467
ENSG00000044090.8	1.44073	3.92979	0.0201362	0.102832	-1.44073	3.92979	5.29376	0.021402	0.0968551	-1.46117	3.92979	4.07202	0.0490186	0.177457
ENSG00000044115.21	-0.579196	6.18669	0.205127	0.434956	0.579196	6.18669	1.701	0.192157	0.376299	0.571067	6.18669	1.51774	0.223764	0.43053
ENSG00000044446.11	0.998655	4.97021	0.0443552	0.171013	-0.998655	4.97021	4.19651	0.0405073	0.144516	-1.00022	4.97021	3.26488	0.0768386	0.232544
ENSG00000044459.15	-1.11423	4.88155	0.0573957	0.201106	1.11423	4.88155	3.81807	0.0507027	0.166347	1.11487	4.88155	3.74001	0.0588336	0.199331
ENSG00000044524.11	3.30319	0.87044	0.0989217	0.281077	-3.30319	0.87044	3.27491	0.0703467	0.201847	-3.25705	0.87044	3.65287	0.061753	0.205093
ENSG00000044574.8	2.88219	7.93557	6.90416e-08	4.19123e-06	-2.88219	7.93557	29.6334	5.21989e-08	3.24513e-06	-2.8834	7.93557	31.1881	9.78402e-07	5.80384e-05
ENSG00000046604.13	2.9747	0.409666	0.427667	0.657557	-2.9747	0.409666	1.31363	0.251739	0.443336	-2.87314	0.409666	2.18427	0.145742	0.336439
ENSG00000046647.13	1.82065	2.10514	0.0279933	0.12719	-1.82065	2.10514	4.84926	0.027658	0.113537	-1.94034	2.10514	3.23777	0.078036	0.234836
ENSG00000046651.15	0.198411	4.29299	0.776425	0.909571	-0.198411	4.29299	0.0947022	0.758282	0.864709	-0.195809	4.29299	0.089233	0.766401	0.872913
ENSG00000046653.15	1.78344	0.580499	0.609497	0.799984	-1.78344	0.580499	0.591253	0.441935	0.630173	-1.76235	0.580499	0.921179	0.341816	0.549949
ENSG00000046889.19	4.74138	0.762323	0.0340597	0.144639	-4.74138	0.762323	6.81506	0.00903923	0.0554827	-4.78696	0.762323	6.65628	0.0128874	0.0806372
ENSG00000047056.15	0.521905	5.35623	0.252273	0.485538	-0.521905	5.35623	1.43413	0.231092	0.421405	-0.516869	5.35623	1.05387	0.309592	0.519679
ENSG00000047188.16	0.755702	4.85364	0.144846	0.352206	-0.755702	4.85364	2.09786	0.147506	0.318776	-0.769898	4.85364	1.81682	0.183809	0.382134
ENSG00000047230.15	0.144971	2.2395	0.887968	0.972187	-0.144971	2.2395	0.0321747	0.857645	0.925503	-0.180811	2.2395	0.0329035	0.856797	0.92575
ENSG00000047249.18	0.955913	4.044	0.104174	0.289259	-0.955913	4.044	2.5835	0.107982	0.262248	-0.973756	4.044	2.08757	0.154783	0.347279
ENSG00000047315.16	1.07561	4.90971	0.0332002	0.14209	-1.07561	4.90971	4.59783	0.0320125	0.12447	-1.08887	4.90971	3.69233	0.0604118	0.20255
ENSG00000047346.12	0.687177	6.40683	0.208466	0.438817	-0.687177	6.40683	1.64599	0.199506	0.384697	-0.684402	6.40683	1.88079	0.17641	0.373933
ENSG00000047365.12	0.866891	5.28102	0.107812	0.295333	-0.866891	5.28102	2.71342	0.0995074	0.248688	-0.867658	5.28102	2.53107	0.117971	0.299199
ENSG00000047410.14	1.03904	6.77779	0.0198536	0.101848	-1.03904	6.77779	5.60079	0.0179524	0.0870622	-1.03993	6.77779	5.20024	0.0269119	0.122665
ENSG00000047578.13	0.678308	4.70078	0.324838	0.561529	-0.678308	4.70078	1.17474	0.278429	0.472774	-0.680668	4.70078	1.16686	0.285267	0.495166
ENSG00000047579.19	1.73524	4.3954	0.00456079	0.0382454	-1.73524	4.3954	8.10868	0.00440538	0.0344943	-1.74504	4.3954	6.62855	0.013065	0.0811651
ENSG00000047597.7	-4.76789	7.0059	4.38362e-12	8.76009e-10	4.76789	7.0059	47.2795	6.15532e-12	1.148e-09	4.75435	7.0059	66.7907	9.46325e-11	3.85503e-08
ENSG00000047617.15	-2.64909	2.68866	0.0022354	0.0230956	2.64909	2.68866	10.8224	0.00100281	0.0119127	2.62183	2.68866	7.27087	0.00954321	0.0680465
ENSG00000047621.12	2.06486	3.06658	0.0134551	0.0786461	-2.06486	3.06658	7.14829	0.00750355	0.0490312	-2.06522	3.06658	4.97511	0.0302636	0.131818
ENSG00000047634.15	-0.282338	1.98261	0.814834	0.934084	0.282338	1.98261	0.113782	0.735879	0.851121	0.212316	1.98261	0.0410275	0.840313	0.916253
ENSG00000047644.18	-1.0345	6.55154	0.014298	0.0818842	1.0345	6.55154	6.12658	0.0133165	0.0719255	1.02863	6.55154	5.48764	0.0232012	0.112341
ENSG00000047648.23	-2.91782	5.47964	9.70612e-07	4.19695e-05	2.91782	5.47964	24.3897	7.86872e-07	3.38355e-05	2.92748	5.47964	27.5723	3.15641e-06	0.00015317
ENSG00000047662.4	0.562303	1.36576	0.62726	0.812277	-0.562303	1.36576	0.210325	0.646513	0.792885	-0.60443	1.36576	0.203636	0.653766	0.802561
ENSG00000047849.21	1.23097	5.21687	0.00738933	0.0526885	-1.23097	5.21687	7.16614	0.00742925	0.0487	-1.24783	5.21687	5.46032	0.0235291	0.113361
ENSG00000047932.14	1.12268	3.44334	0.0866551	0.259053	-1.12268	3.44334	3.06054	0.0802152	0.218384	-1.15209	3.44334	2.10417	0.153186	0.345226
ENSG00000048028.11	1.95839	4.15533	0.00802314	0.055616	-1.95839	4.15533	6.99538	0.00817202	0.0518667	-1.93826	4.15533	6.96854	0.0110553	0.0741533
ENSG00000048052.21	-0.237501	4.5299	0.689623	0.85287	0.237501	4.5299	0.215539	0.642461	0.789998	0.221336	4.5299	0.144555	0.705416	0.836515
ENSG00000048140.18	0.836282	3.88314	0.194414	0.421774	-0.836282	3.88314	1.73875	0.187297	0.37067	-0.847447	3.88314	1.44064	0.23573	0.44237
ENSG00000048162.20	1.092	1.22999	0.413234	0.645126	-1.092	1.22999	0.908593	0.340488	0.536245	-1.10948	1.22999	0.69423	0.408719	0.611302
ENSG00000048342.16	2.17403	1.95493	0.0696858	0.226447	-2.17403	1.95493	4.02685	0.0447816	0.154156	-2.18534	1.95493	3.19612	0.0799161	0.238133
ENSG00000048392.11	1.33159	4.20555	0.0247152	0.117089	-1.33159	4.20555	5.11354	0.0237398	0.10314	-1.349	4.20555	4.13496	0.0473677	0.173625
ENSG00000048405.10	0.958247	5.12243	0.100794	0.284035	-0.958247	5.12243	2.90396	0.0883622	0.231257	-0.958622	5.12243	2.66008	0.109223	0.285602
ENSG00000048462.11	2.5663	2.60254	0.0523387	0.189521	-2.5663	2.60254	4.42387	0.0354395	0.133092	-2.56226	2.60254	5.24081	0.0263515	0.121611
ENSG00000048471.14	0.683846	5.36378	0.168241	0.38653	-0.683846	5.36378	2.0408	0.153129	0.325878	-0.682095	5.36378	1.72578	0.194987	0.395937
ENSG00000048540.15	2.78964	0.133121	0.283338	0.517959	-2.78964	0.133121	2.00367	0.156919	0.331076	-2.78175	0.133121	2.31615	0.134379	0.322586
ENSG00000048544.6	1.09583	3.35544	0.0633671	0.213563	-1.09583	3.35544	3.45869	0.0629202	0.18898	-1.14394	3.35544	2.22135	0.142439	0.332832
ENSG00000048649.13	0.0592977	6.49757	0.914767	0.985902	-0.0592977	6.49757	0.0204054	0.886411	0.941832	-0.0581454	6.49757	0.0173679	0.895685	0.947854
ENSG00000048707.15	0.842274	6.2165	0.096268	0.276634	-0.842274	6.2165	2.91603	0.0877036	0.230275	-0.842181	6.2165	2.96756	0.0911729	0.256005
ENSG00000048740.18	-0.0608181	7.03034	0.868433	0.961327	0.0608181	7.03034	0.0213446	0.883844	0.940058	0.0607966	7.03034	0.0198833	0.888434	0.943509
ENSG00000048828.17	-0.224884	6.42797	0.597002	0.790962	0.224884	6.42797	0.296211	0.586268	0.747441	0.218553	6.42797	0.245032	0.622778	0.780368
ENSG00000048991.16	0.0273336	5.17341	0.975097	1	-0.0273336	5.17341	0.00331145	0.954111	0.977644	-0.0305481	5.17341	0.00342041	0.953598	0.979087
ENSG00000049089.15	2.40915	6.19548	0.00231602	0.0237809	-2.40915	6.19548	10.0317	0.00153867	0.0164266	-2.44871	6.19548	14.5586	0.000377166	0.00725283
ENSG00000049130.16	-2.06974	2.53399	0.0669835	0.221088	2.06974	2.53399	4.10539	0.0427467	0.149237	2.10273	2.53399	4.10176	0.0482309	0.175344
ENSG00000049167.14	0.607865	1.79396	0.589218	0.785365	-0.607865	1.79396	0.508632	0.475731	0.658968	-0.615616	1.79396	0.306838	0.582113	0.751928
ENSG00000049192.15	-2.47728	3.8128	0.000121486	0.00246475	2.47728	3.8128	14.0472	0.000178279	0.00316487	2.47509	3.8128	11.5792	0.0013262	0.0184186
ENSG00000049239.12	1.14731	6.75503	0.032953	0.141196	-1.14731	6.75503	4.67681	0.0305725	0.121004	-1.14449	6.75503	5.34085	0.0250226	0.117807
ENSG00000049245.13	0.394071	5.96016	0.390951	0.625888	-0.394071	5.96016	0.71605	0.397443	0.589368	-0.402406	5.96016	0.68776	0.410896	0.613491
ENSG00000049246.14	0.249377	1.93547	0.815747	0.934423	-0.249377	1.93547	0.0834018	0.772739	0.873007	-0.304792	1.93547	0.0774203	0.78198	0.881808
ENSG00000049247.13	-2.23698	1.26323	0.0118629	0.0724693	2.23698	1.26323	4.32484	0.0375599	0.137746	2.36042	1.26323	3.46543	0.0685881	0.217125
ENSG00000049249.8	-0.133408	1.35379	0.847615	0.950547	0.133408	1.35379	0.0198371	0.887993	0.942502	0.165704	1.35379	0.0179933	0.893835	0.946608
ENSG00000049283.18	2.01983	1.17064	0.407373	0.640412	-2.01983	1.17064	1.59823	0.206154	0.392723	-2.05752	1.17064	1.78025	0.188205	0.387835
ENSG00000049323.16	-3.88733	7.13006	1.18845e-14	7.14508e-12	3.88733	7.13006	59.4864	1.23141e-14	7.0601e-12	3.88752	7.13006	67.4864	8.14539e-11	3.40786e-08
ENSG00000049449.9	1.62881	1.70112	0.173054	0.393204	-1.62881	1.70112	2.25937	0.132808	0.298031	-1.63409	1.70112	1.79876	0.185964	0.384702
ENSG00000049540.17	2.04986	0.930034	0.175385	0.396152	-2.04986	0.930034	2.2493	0.133675	0.298986	-2.07495	0.930034	1.91536	0.172558	0.369205
ENSG00000049541.11	1.16269	3.79162	0.0648988	0.216776	-1.16269	3.79162	3.50539	0.0611694	0.185631	-1.18035	3.79162	2.59807	0.113332	0.292544
ENSG00000049618.23	0.503256	7.08097	0.270235	0.505093	-0.503256	7.08097	1.28225	0.257481	0.449866	-0.503774	7.08097	1.26936	0.265302	0.473579
ENSG00000049656.14	1.87296	6.86892	0.000296768	0.00502074	-1.87296	6.86892	13.4834	0.000240677	0.00403213	-1.87309	6.86892	14.3421	0.000412213	0.00772525
ENSG00000049759.18	-0.921318	4.41995	0.171463	0.391545	0.921318	4.41995	1.83124	0.175981	0.355824	0.928055	4.41995	1.95114	0.168675	0.364261
ENSG00000049768.15	0.121306	0.564482	0.988865	1	-0.121306	0.564482	0.00827058	0.927538	0.963305	-0.084354	0.564482	0.00351118	0.952987	0.97871
ENSG00000049769.13	0.648392	3.02382	0.414916	0.646233	-0.648392	3.02382	0.796604	0.372111	0.565287	-0.664607	3.02382	0.616135	0.436216	0.635721
ENSG00000049860.14	1.60755	5.3414	0.00194898	0.0209661	-1.60755	5.3414	9.85432	0.00169433	0.0175793	-1.61253	5.3414	8.56143	0.00516563	0.0455599
ENSG00000049883.15	1.30761	1.61916	0.218994	0.451162	-1.30761	1.61916	2.08281	0.148965	0.320721	-1.28919	1.61916	1.18363	0.281871	0.491703
ENSG00000050030.15	1.93208	-0.0719426	0.775484	0.90913	-1.93208	-0.0719426	0.627482	0.42828	0.617607	-1.96032	-0.0719426	1.08779	0.302013	0.512211
ENSG00000050130.18	-1.25219	3.45877	0.0550881	0.195676	1.25219	3.45877	3.64164	0.0563515	0.177033	1.24783	3.45877	2.79397	0.10091	0.2727
ENSG00000050165.17	2.60874	2.66722	0.0288692	0.129785	-2.60874	2.66722	5.29884	0.0213396	0.096703	-2.56944	2.66722	5.3602	0.0247739	0.116992
ENSG00000050327.15	3.50172	2.5254	0.000331034	0.00541692	-3.50172	2.5254	13.2007	0.000279843	0.00455679	-3.52695	2.5254	9.8752	0.00282396	0.0307203
ENSG00000050344.9	1.26239	2.96984	0.0939842	0.272347	-1.26239	2.96984	3.23886	0.0719105	0.204673	-1.25873	2.96984	2.15197	0.148692	0.340195
ENSG00000050393.11	-2.79214	6.08887	2.62758e-08	1.84049e-06	2.79214	6.08887	31.3565	2.14743e-08	1.48403e-06	2.79124	6.08887	30.0638	1.39964e-06	7.96559e-05
ENSG00000050405.13	-0.0467113	2.57948	1	1	0.0467113	2.57948	0.00322233	0.954732	0.977981	0.0331328	2.57948	0.00123893	0.972063	0.98699
ENSG00000050426.16	0.851151	2.58405	0.251495	0.484762	-0.851151	2.58405	1.41868	0.23362	0.424067	-0.8831	2.58405	0.907124	0.345492	0.552901
ENSG00000050438.17	1.25065	2.71677	0.311052	0.548165	-1.25065	2.71677	1.12286	0.289304	0.484625	-1.09634	2.71677	1.05484	0.309373	0.519481
ENSG00000050555.18	-0.28344	0.732009	0.847594	0.950547	0.28344	0.732009	0.0213292	0.883886	0.940058	0.288937	0.732009	0.0300489	0.863084	0.92917
ENSG00000050628.20	-1.00251	1.83823	0.397791	0.631441	1.00251	1.83823	0.826853	0.363184	0.556202	1.00798	1.83823	0.75382	0.389446	0.593077
ENSG00000050748.17	0.840122	4.33425	0.0756465	0.238316	-0.840122	4.33425	3.03551	0.0814609	0.220611	-0.869118	4.33425	2.04533	0.158936	0.352689
ENSG00000050767.17	1.05009	2.51022	0.363054	0.60104	-1.05009	2.51022	0.964788	0.325984	0.521951	-0.994156	2.51022	0.857565	0.3589	0.565298
ENSG00000050820.17	3.36925	1.21034	0.0732263	0.233528	-3.36925	1.21034	4.35776	0.0368408	0.136206	-3.3427	1.21034	4.39133	0.0412417	0.159526
ENSG00000051009.10	1.93313	5.03165	0.000291058	0.00494966	-1.93313	5.03165	13.714	0.000212863	0.00365313	-1.93345	5.03165	11.142	0.00160559	0.0210053
ENSG00000051108.15	1.59908	6.18097	0.00889424	0.0595256	-1.59908	6.18097	7.19479	0.00731154	0.0482038	-1.5996	6.18097	8.67041	0.00490948	0.0441597
ENSG00000051128.19	0.923565	3.25347	0.269995	0.504894	-0.923565	3.25347	1.23079	0.267253	0.460904	-0.907907	3.25347	1.10305	0.298683	0.509152
ENSG00000051180.17	2.88306	2.99779	0.0118622	0.0724693	-2.88306	2.99779	7.42425	0.00643506	0.0447305	-2.88167	2.99779	7.76358	0.00753001	0.0585512
ENSG00000051341.14	1.31571	4.17057	0.0979927	0.279722	-1.31571	4.17057	3.39562	0.0653699	0.192809	-1.32822	4.17057	3.30664	0.0750342	0.229279
ENSG00000051382.8	-1.13134	5.93646	0.0427893	0.16693	1.13134	5.93646	4.39154	0.0361176	0.134814	1.14399	5.93646	4.963	0.0304561	0.13247
ENSG00000051523.11	1.31064	8.36652	0.0129269	0.0766111	-1.31064	8.36652	6.40537	0.0113776	0.0650868	-1.3107	8.36652	7.10173	0.01036	0.0713519
ENSG00000051596.9	1.54196	1.58166	0.355844	0.593341	-1.54196	1.58166	1.44223	0.229779	0.420149	-1.53686	1.58166	1.45416	0.233575	0.440032
ENSG00000051620.11	0.441542	5.6191	0.402862	0.636606	-0.441542	5.6191	0.712071	0.398757	0.590751	-0.442057	5.6191	0.719415	0.400406	0.60277
ENSG00000051825.14	0.299736	4.64973	0.631425	0.814931	-0.299736	4.64973	0.238542	0.625261	0.777746	-0.296532	4.64973	0.23102	0.63288	0.787665
ENSG00000052126.14	-0.296285	3.28605	0.665491	0.837064	0.296285	3.28605	0.193203	0.660264	0.802617	0.279861	3.28605	0.128185	0.721839	0.84558
ENSG00000052344.16	-1.49984	0.864658	0.377641	0.612904	1.49984	0.864658	0.662297	0.41575	0.605724	1.51193	0.864658	0.965458	0.330579	0.539464
ENSG00000052723.11	1.91705	4.28266	0.000568948	0.00829314	-1.91705	4.28266	11.6984	0.000625539	0.00844904	-1.9537	4.28266	8.69317	0.00485771	0.0437958
ENSG00000052749.13	1.04968	6.50704	0.0164542	0.08975	-1.04968	6.50704	5.93081	0.0148784	0.0772618	-1.04942	6.50704	5.24401	0.0263078	0.121529
ENSG00000052795.13	1.84677	4.43916	0.000547034	0.00804951	-1.84677	4.43916	12.2707	0.000460137	0.00664451	-1.86786	4.43916	8.66099	0.00493109	0.0442512
ENSG00000052802.13	0.423718	2.22997	0.776964	0.909926	-0.423718	2.22997	0.175712	0.675084	0.811739	-0.425142	2.22997	0.163322	0.687851	0.825573
ENSG00000052841.15	1.22786	5.2125	0.0327685	0.140748	-1.22786	5.2125	4.70372	0.0300974	0.119925	-1.22795	5.2125	4.67335	0.0354799	0.145183
ENSG00000052850.8	3.24102	0.305874	0.330912	0.567672	-3.24102	0.305874	1.72529	0.189013	0.372777	-3.13042	0.305874	2.59206	0.11374	0.293058
ENSG00000053108.17	0.278657	2.00699	0.839044	0.946815	-0.278657	2.00699	0.0857965	0.769591	0.871383	-0.293271	2.00699	0.0704388	0.791798	0.888152
ENSG00000053254.15	0.00644097	6.3743	1	1	-0.00644097	6.3743	0.000265473	0.987	0.994359	-0.00417817	6.3743	9.04915e-05	0.992448	0.996116
ENSG00000053328.8	0.715234	0.046245	0.912573	0.98464	-0.715234	0.046245	0.123971	0.724767	0.843991	-0.711399	0.046245	0.165884	0.685546	0.824381
ENSG00000053371.12	-2.8923	3.32158	0.00199727	0.0213226	2.8923	3.32158	11.452	0.000714156	0.0093371	2.91295	3.32158	10.6972	0.00195407	0.0240241
ENSG00000053372.5	1.59472	3.52337	0.104335	0.289337	-1.59472	3.52337	3.08953	0.0787977	0.215777	-1.57128	3.52337	3.10648	0.0841351	0.244538
ENSG00000053438.11	-0.877878	0.877816	0.685805	0.850117	0.877878	0.877816	0.429357	0.512305	0.689976	0.782295	0.877816	0.277747	0.600529	0.764834
ENSG00000053501.13	0.102067	2.54184	0.95728	1	-0.102067	2.54184	0.0201169	0.887211	0.942271	-0.115126	2.54184	0.0159661	0.89996	0.95059
ENSG00000053524.12	-1.78175	2.94132	0.0306517	0.134526	1.78175	2.94132	4.84869	0.0276672	0.113544	1.78097	2.94132	3.98763	0.0513312	0.1833
ENSG00000053702.15	-0.920537	1.37601	0.384465	0.619691	0.920537	1.37601	0.606799	0.435996	0.62539	0.926128	1.37601	0.538253	0.466607	0.660697
ENSG00000053747.16	-0.365605	1.64174	0.79334	0.920662	0.365605	1.64174	0.0653205	0.798276	0.888924	0.376367	1.64174	0.077369	0.78205	0.881808
ENSG00000053770.12	1.05777	5.69063	0.0703032	0.227583	-1.05777	5.69063	3.34007	0.0676116	0.196883	-1.04973	5.69063	3.65701	0.0616108	0.204845
ENSG00000053900.10	0.360395	3.29408	0.647517	0.824989	-0.360395	3.29408	0.319044	0.572183	0.73744	-0.36009	3.29408	0.215197	0.644751	0.79604
ENSG00000053918.16	-0.0092709	4.54135	0.950811	1	0.0092709	4.54135	0.000208612	0.988476	0.994515	0.00836526	4.54135	0.000172182	0.989583	0.994788
ENSG00000054116.12	0.529753	4.10865	0.405163	0.638299	-0.529753	4.10865	0.881949	0.347668	0.542421	-0.524684	4.10865	0.623327	0.433567	0.632993
ENSG00000054118.15	0.613506	6.99019	0.135013	0.337914	-0.613506	6.99019	2.29078	0.130145	0.294703	-0.617142	6.99019	2.0108	0.162428	0.356096
ENSG00000054148.17	1.02716	3.2713	0.195818	0.423242	-1.02716	3.2713	1.98826	0.158523	0.333627	-1.02849	3.2713	1.55866	0.217716	0.423664
ENSG00000054179.12	-1.77958	0.0226395	0.329445	0.566016	1.77958	0.0226395	0.812608	0.36735	0.560807	1.79143	0.0226395	1.06598	0.671639	0.81398
ENSG00000054219.11	1.63211	2.07447	0.207068	0.437181	-1.63211	2.07447	1.85185	0.173568	0.352788	-1.57902	2.07447	1.80581	0.18512	0.383931
ENSG00000054267.22	1.23382	7.12014	0.0031931	0.0296694	-1.23382	7.12014	8.92244	0.00281689	0.0255152	-1.23512	7.12014	7.72025	0.00768751	0.0592053
ENSG00000054282.16	0.103805	4.65534	0.930612	0.992409	-0.103805	4.65534	0.0397346	0.842	0.916624	-0.0987837	4.65534	0.0276916	0.868512	0.93205
ENSG00000054356.14	-1.15765	2.02095	0.240416	0.473307	1.15765	2.02095	1.16387	0.280664	0.475504	1.15841	2.02095	1.12188	0.294638	0.505214
ENSG00000054392.13	0.317191	0.709241	1	1	-0.317191	0.709241	0.0590824	0.807952	0.895796	-0.319021	0.709241	0.0474297	0.82849	0.909343
ENSG00000054523.17	1.35716	6.90623	0.00076012	0.0103946	-1.35716	6.90623	11.6261	0.000650333	0.00870861	-1.35746	6.90623	9.40167	0.00350273	0.0355049
ENSG00000054598.9	0.857941	3.40144	0.454353	0.680343	-0.857941	3.40144	0.986402	0.320623	0.516926	-0.909756	3.40144	1.12668	0.293619	0.504128
ENSG00000054611.14	-0.36029	5.04233	0.501025	0.718003	0.36029	5.04233	0.491672	0.483182	0.664918	0.356417	5.04233	0.433163	0.513481	0.698575
ENSG00000054654.16	0.529166	7.9982	0.416194	0.647506	-0.529166	7.9982	0.743649	0.388494	0.580748	-0.52963	7.9982	1.02147	0.31707	0.52624
ENSG00000054690.13	-0.488661	0.416287	0.707066	0.864086	0.488661	0.416287	0.0601479	0.806262	0.894617	0.3911	0.416287	0.0534792	0.818066	0.903515
ENSG00000054793.13	-0.284441	5.11528	0.615413	0.803729	0.284441	5.11528	0.275773	0.599485	0.757689	0.28302	5.11528	0.260402	0.612105	0.773311
ENSG00000054803.3	-0.192026	-0.176639	0.907342	0.981855	0.192026	-0.176639	0.00585704	0.938996	0.969269	0.176983	-0.176639	0.00676261	0.93479	0.969486
ENSG00000054938.15	5.59243	0.306135	0.211363	0.441916	-5.59243	0.306135	5.51595	0.0188439	0.0898258	-5.60001	0.306135	7.64162	0.00814055	0.061506
ENSG00000054965.10	0.349389	4.82526	0.623007	0.808937	-0.349389	4.82526	0.326931	0.567472	0.733506	-0.350454	4.82526	0.328365	0.569209	0.742191
ENSG00000054967.13	0.788818	7.68305	0.181392	0.40393	-0.788818	7.68305	1.90588	0.167421	0.345373	-0.78778	7.68305	2.44973	0.123896	0.307407
ENSG00000054983.17	0.790929	4.79532	0.127499	0.32666	-0.790929	4.79532	2.25569	0.133124	0.29827	-0.810794	4.79532	1.93042	0.170912	0.367409
ENSG00000055044.11	2.19703	5.59986	0.00150952	0.0172836	-2.19703	5.59986	10.3863	0.00126954	0.0141181	-2.18503	5.59986	12.3124	0.000966317	0.0146941
ENSG00000055070.17	0.248698	5.72362	0.58071	0.779525	-0.248698	5.72362	0.336515	0.561848	0.729259	-0.249464	5.72362	0.269776	0.60579	0.768586
ENSG00000055118.14	-2.30706	1.39719	0.0152738	0.0852953	2.30706	1.39719	4.32238	0.0376143	0.137783	2.38141	1.39719	3.70264	0.0600666	0.201838
ENSG00000055130.17	1.29849	4.62584	0.0193962	0.100185	-1.29849	4.62584	5.39462	0.020199	0.0935607	-1.31232	4.62584	4.54035	0.0380805	0.151812
ENSG00000055147.19	-0.00441538	3.89772	0.988702	1	0.00441538	3.89772	6.90781e-05	0.993369	0.996975	-0.0166986	3.89772	0.000599549	0.980563	0.990998
ENSG00000055163.20	0.622204	6.89869	0.191891	0.41879	-0.622204	6.89869	1.78811	0.181156	0.362781	-0.622657	6.89869	1.83906	0.181196	0.37935
ENSG00000055208.19	-0.524799	7.46216	0.178583	0.400532	0.524799	7.46216	1.84546	0.174313	0.353605	0.518079	7.46216	1.55618	0.218076	0.424097
ENSG00000055211.14	1.0428	4.02472	0.0843768	0.254859	-1.0428	4.02472	2.90696	0.0881978	0.231172	-1.06773	4.02472	2.38361	0.128963	0.31528
ENSG00000055332.18	1.8792	8.03688	0.000300103	0.00506607	-1.8792	8.03688	13.398	0.000251888	0.00419975	-1.8798	8.03688	14.4749	0.000390332	0.00745756
ENSG00000055483.19	1.18517	6.09372	0.0799204	0.246618	-1.18517	6.09372	3.25517	0.0711986	0.203312	-1.18165	6.09372	4.31492	0.0429722	0.163692
ENSG00000055609.18	0.0617668	8.37843	0.90902	0.982724	-0.0617668	8.37843	0.0215966	0.883165	0.939729	-0.06065	8.37843	0.0191611	0.890465	0.944525
ENSG00000055813.6	1.07709	0.610373	0.632556	0.815501	-1.07709	0.610373	0.55622	0.455787	0.641592	-1.08444	0.610373	0.483421	0.490118	0.679597
ENSG00000055917.15	-0.090972	6.23455	0.811808	0.932254	0.090972	6.23455	0.0495696	0.823814	0.90659	0.0907652	6.23455	0.0413227	0.839747	0.915876
ENSG00000055950.16	1.57568	2.22772	0.0747099	0.236312	-1.57568	2.22772	3.38766	0.065686	0.193275	-1.64165	2.22772	2.37317	0.129785	0.31639
ENSG00000055955.16	5.6939	0.53097	0.264899	0.498837	-5.6939	0.53097	4.79906	0.0284753	0.115634	-5.74406	0.53097	7.97593	0.00695055	0.055547
ENSG00000055957.11	0.735681	-0.0523856	1	1	-0.735681	-0.0523856	0.0730477	0.78695	0.881284	-0.850633	-0.0523856	0.187641	0.666763	0.810569
ENSG00000056050.7	1.10069	1.20635	0.554435	0.760266	-1.10069	1.20635	0.682934	0.408578	0.599468	-1.078	1.20635	0.55433	0.460063	0.65578
ENSG00000056097.16	0.946224	5.89932	0.0312116	0.13604	-0.946224	5.89932	4.69852	0.0301886	0.12001	-0.954173	5.89932	3.93056	0.0529625	0.186841
ENSG00000056277.16	-0.50249	1.32838	0.543426	0.751909	0.50249	1.32838	0.21627	0.641897	0.789542	0.520754	1.32838	0.174374	0.678053	0.818728
ENSG00000056487.16	1.95302	0.444199	0.472612	0.693837	-1.95302	0.444199	1.25805	0.262021	0.454741	-1.95408	0.444199	1.34412	0.251854	0.459265
ENSG00000056558.11	1.14056	4.62498	0.0865572	0.258869	-1.14056	4.62498	3.07357	0.0795744	0.217289	-1.13619	4.62498	3.0487	0.0869857	0.249045
ENSG00000056586.16	-0.979136	6.19504	0.0243761	0.116212	0.979136	6.19504	5.14429	0.023323	0.101902	0.975157	6.19504	4.64007	0.036112	0.146748
ENSG00000056736.10	0.413665	0.000191636	1	1	-0.413665	0.000191636	0.0496983	0.823589	0.906446	-0.417068	0.000191636	0.0608051	0.806244	0.896141
ENSG00000056972.20	1.70031	3.73156	0.0368351	0.152421	-1.70031	3.73156	4.60198	0.0319351	0.124341	-1.69456	3.73156	4.49277	0.0390603	0.15419
ENSG00000057019.16	-0.833826	1.97329	0.538105	0.747475	0.833826	1.97329	0.672278	0.412259	0.602679	0.779814	1.97329	0.451348	0.504809	0.692015
ENSG00000057252.13	0.967405	4.90608	0.130024	0.330667	-0.967405	4.90608	2.32659	0.12718	0.290259	-0.956176	4.90608	2.32534	0.133627	0.321502
ENSG00000057294.14	-0.620783	2.49055	0.314172	0.551117	0.620783	2.49055	0.586976	0.443591	0.631603	0.663731	2.49055	0.505956	0.480223	0.671107
ENSG00000057608.17	0.278201	6.56157	0.492459	0.711192	-0.278201	6.56157	0.479592	0.488607	0.670357	-0.283902	6.56157	0.420201	0.519823	0.703889
ENSG00000057657.17	2.81868	7.92217	2.40161e-06	9.31751e-05	-2.81868	7.92217	22.9055	1.70169e-06	6.61861e-05	-2.81849	7.92217	27.2857	3.47225e-06	0.000166292
ENSG00000057663.16	1.46551	4.1237	0.0299238	0.132311	-1.46551	4.1237	5.3451	0.0207806	0.0953064	-1.46178	4.1237	4.29191	0.0435086	0.164981
ENSG00000057704.13	-0.0160117	5.30772	1	1	0.0160117	5.30772	0.000871366	0.976451	0.98985	0.0166384	5.30772	0.000948533	0.975554	0.988649
ENSG00000057757.10	-4.55298	6.78191	3.64064e-12	7.84354e-10	4.55298	6.78191	46.9292	7.35981e-12	1.35631e-09	4.52187	6.78191	62.262	2.57028e-10	8.64954e-08
ENSG00000057935.13	1.31989	3.11425	0.122862	0.318897	-1.31989	3.11425	2.39915	0.121401	0.282388	-1.30077	3.11425	2.12989	0.150749	0.342873
ENSG00000058056.9	0.466917	2.59633	0.663895	0.835808	-0.466917	2.59633	0.314352	0.575022	0.739506	-0.47426	2.59633	0.239497	0.626724	0.783252
ENSG00000058063.16	1.32401	7.54622	0.00144076	0.0167566	-1.32401	7.54622	10.3567	0.00129007	0.0142645	-1.32632	7.54622	8.98632	0.00423992	0.0403901
ENSG00000058085.14	0.682258	0.935576	0.906702	0.981644	-0.682258	0.935576	0.139124	0.709153	0.834923	-0.772316	0.935576	0.267729	0.607156	0.76976
ENSG00000058091.17	-0.198263	5.13111	0.693451	0.854736	0.198263	5.13111	0.137377	0.710903	0.835657	0.198894	5.13111	0.134761	0.715105	0.842068
ENSG00000058262.10	1.91968	5.96884	0.000163061	0.00313398	-1.91968	5.96884	14.7516	0.000122641	0.00237309	-1.91833	5.96884	13.742	0.000528405	0.00935726
ENSG00000058272.19	0.635267	7.29868	0.130419	0.331079	-0.635267	7.29868	2.37306	0.123445	0.284916	-0.636401	7.29868	2.14828	0.149033	0.340446
ENSG00000058335.15	5.20767	0.928745	0.0338981	0.144221	-5.20767	0.928745	6.5919	0.0102444	0.0604357	-5.14894	0.928745	7.47452	0.00864941	0.0639256
ENSG00000058404.20	-0.148983	2.10598	0.818855	0.935904	0.148983	2.10598	0.0142255	0.905061	0.953085	0.076355	2.10598	0.00424106	0.948337	0.976276
ENSG00000058453.17	-0.673613	5.25319	0.239238	0.472555	0.673613	5.25319	1.27124	0.259535	0.452228	0.666036	5.25319	1.42607	0.238081	0.444657
ENSG00000058600.16	1.04343	5.90658	0.12207	0.317794	-1.04343	5.90658	2.52316	0.112186	0.268454	-1.0309	5.90658	3.22193	0.0787453	0.236141
ENSG00000058668.14	1.22475	6.5354	0.00954883	0.0625014	-1.22475	6.5354	6.85765	0.00882627	0.0545742	-1.22798	6.5354	6.66491	0.0128326	0.0804898
ENSG00000058673.16	0.710162	0.971099	0.822687	0.938689	-0.710162	0.971099	0.214559	0.643217	0.790489	-0.718161	0.971099	0.245106	0.622726	0.780368
ENSG00000058729.11	0.621113	1.40502	0.889686	0.973056	-0.621113	1.40502	0.240334	0.623965	0.776757	-0.638414	1.40502	0.257696	0.613955	0.774675
ENSG00000058799.15	1.31685	3.80921	0.0856959	0.257437	-1.31685	3.80921	3.21345	0.0730355	0.206538	-1.3151	3.80921	2.92896	0.0932438	0.259514
ENSG00000058804.12	-0.321497	2.41116	0.516058	0.729604	0.321497	2.41116	0.179799	0.671546	0.809431	0.375644	2.41116	0.159707	0.69114	0.82706
ENSG00000058866.15	-1.91784	4.49443	0.00320445	0.0297324	1.91784	4.49443	9.89192	0.00166006	0.0173399	1.9126	4.49443	9.03407	0.00414741	0.0397781
ENSG00000059122.16	0.60632	5.1221	0.287043	0.522387	-0.60632	5.1221	1.1587	0.281736	0.476647	-0.605936	5.1221	1.15523	0.287651	0.49719
ENSG00000059145.18	0.45044	5.95072	0.42264	0.652844	-0.45044	5.95072	0.69509	0.404438	0.595124	-0.448924	5.95072	0.769762	0.384516	0.58823
ENSG00000059377.17	0.114659	6.09132	0.819586	0.936601	-0.114659	6.09132	0.0562707	0.81249	0.89884	-0.116314	6.09132	0.057836	0.81094	0.898979
ENSG00000059378.12	2.21619	6.85127	4.38328e-06	0.000156653	-2.21619	6.85127	21.4593	3.61415e-06	0.000126519	-2.22011	6.85127	20.6981	3.48493e-05	0.00111246
ENSG00000059573.9	2.33879	3.47279	0.00219628	0.0228343	-2.33879	3.47279	9.38751	0.00218469	0.0213774	-2.34879	3.47279	7.78089	0.00746803	0.0584454
ENSG00000059588.10	-0.813979	3.74991	0.166715	0.384211	0.813979	3.74991	1.89765	0.168342	0.346515	0.79849	3.74991	1.31327	0.257296	0.465505
ENSG00000059691.12	2.07336	4.6553	0.00694118	0.0506121	-2.07336	4.6553	7.59255	0.00586101	0.0420001	-2.05547	4.6553	8.60704	0.00505674	0.0449876
ENSG00000059728.11	1.30945	9.24277	0.0106635	0.0672806	-1.30945	9.24277	6.75393	0.00935413	0.0567184	-1.30966	9.24277	6.79945	0.0120103	0.0778948
ENSG00000059758.8	0.918072	6.56858	0.0540012	0.193236	-0.918072	6.56858	3.84974	0.0497538	0.16419	-0.919079	6.56858	3.82733	0.0560592	0.193359
ENSG00000059769.20	2.58449	2.27823	0.00680131	0.0499559	-2.58449	2.27823	8.55093	0.00345346	0.0292045	-2.59975	2.27823	5.57958	0.0221331	0.108945
ENSG00000059804.16	1.16262	8.32565	0.0408194	0.162229	-1.16262	8.32565	4.38185	0.0363235	0.135217	-1.16211	8.32565	5.27182	0.0259316	0.120366
ENSG00000059915.17	0.172357	3.8624	0.875625	0.964712	-0.172357	3.8624	0.0415896	0.838404	0.914679	-0.170735	3.8624	0.0489389	0.825827	0.908418
ENSG00000060069.16	1.24883	7.77958	0.0251752	0.118277	-1.24883	7.77958	5.23608	0.0221231	0.0985797	-1.24881	7.77958	6.32973	0.0151534	0.0877568
ENSG00000060138.13	-4.23067	9.23925	5.37931e-13	1.78556e-10	4.23067	9.23925	52.1404	5.16701e-13	1.86013e-10	4.23064	9.23925	63.7553	1.84049e-10	6.62576e-08
ENSG00000060140.9	2.3556	0.856805	0.258468	0.492259	-2.3556	0.856805	1.75884	0.18477	0.367842	-2.35017	0.856805	1.86106	0.178654	0.376267
ENSG00000060237.17	-2.39341	9.47075	2.35438e-07	1.25675e-05	2.39341	9.47075	26.7327	2.33637e-07	1.1858e-05	2.39306	9.47075	26.0592	5.24513e-06	0.000234666
ENSG00000060339.14	0.366692	6.0041	0.413539	0.645322	-0.366692	6.0041	0.735635	0.391063	0.583372	-0.365447	6.0041	0.614419	0.436852	0.636228
ENSG00000060491.16	1.0322	8.68383	0.0467349	0.176711	-1.0322	8.68383	4.1148	0.0425096	0.148628	-1.03255	8.68383	4.44683	0.0400323	0.15658
ENSG00000060558.3	1.52575	6.63383	0.00489282	0.0402235	-1.52575	6.63383	8.32921	0.00390125	0.0318856	-1.52723	6.63383	9.26087	0.0037362	0.0367846
ENSG00000060566.14	2.94498	1.01759	0.2808	0.515328	-2.94498	1.01759	2.28766	0.130407	0.294828	-2.93891	1.01759	3.20469	0.0795253	0.237563
ENSG00000060642.10	1.08688	2.93878	0.386749	0.621826	-1.08688	2.93878	1.15595	0.282308	0.477088	-1.12487	2.93878	1.41106	0.240531	0.447507
ENSG00000060656.20	2.86787	2.64263	0.0569799	0.199966	-2.86787	2.64263	4.70114	0.0301426	0.119968	-2.91891	2.64263	5.90058	0.0187981	0.09902
ENSG00000060688.13	1.39295	3.83955	0.0420877	0.165192	-1.39295	3.83955	4.19713	0.0404925	0.144496	-1.4038	3.83955	3.42358	0.0702255	0.220282
ENSG00000060709.15	1.5573	0.0475457	0.828175	0.94131	-1.5573	0.0475457	0.457907	0.498604	0.678539	-1.58508	0.0475457	0.799438	0.375575	0.579997
ENSG00000060718.22	2.50244	2.12346	0.10676	0.293528	-2.50244	2.12346	3.39331	0.0654615	0.192908	-2.53556	2.12346	3.69955	0.06017	0.202002
ENSG00000060749.15	0.186843	4.19058	0.828773	0.941677	-0.186843	4.19058	0.138395	0.709882	0.835029	-0.16453	4.19058	0.0671411	0.796617	0.890793
ENSG00000060762.19	0.854269	4.13164	0.192766	0.419812	-0.854269	4.13164	2.05515	0.151693	0.323901	-0.851882	4.13164	1.56895	0.216226	0.422038
ENSG00000060971.18	1.08913	5.30027	0.0372928	0.153774	-1.08913	5.30027	4.62583	0.0314941	0.123298	-1.08752	5.30027	3.99994	0.0509865	0.182406
ENSG00000060982.15	-0.292401	3.02734	0.715509	0.870145	0.292401	3.02734	0.150792	0.69778	0.827648	0.287103	3.02734	0.112021	0.739265	0.856273
ENSG00000061273.18	1.25466	6.88692	0.0106768	0.0672861	-1.25466	6.88692	6.72301	0.00951771	0.0574178	-1.25494	6.88692	6.98966	0.0109418	0.0736753
ENSG00000061337.15	-0.38825	-0.0209153	0.794094	0.92093	0.38825	-0.0209153	0.060117	0.806311	0.894617	0.517316	-0.0209153	0.0961381	0.757812	0.868335
ENSG00000061455.11	0.445011	0.720045	1	1	-0.445011	0.720045	0.0664062	0.796643	0.887937	-0.48496	0.720045	0.0959277	0.758068	0.868415
ENSG00000061656.9	1.98931	2.39532	0.0879311	0.261412	-1.98931	2.39532	3.62955	0.0567621	0.17769	-1.99181	2.39532	3.38304	0.0718529	0.223619
ENSG00000061676.15	-2.46299	4.99758	2.70152e-05	0.000721254	2.46299	4.99758	18.3742	1.81502e-05	0.000496405	2.46331	4.99758	17.2206	0.00013014	0.00311852
ENSG00000061794.13	0.132454	2.908	0.825015	0.940098	-0.132454	2.908	0.0299098	0.862695	0.928255	-0.15484	2.908	0.0311503	0.860623	0.927876
ENSG00000061918.13	-4.4143	6.06733	2.03817e-09	1.92383e-07	4.4143	6.06733	36.3596	1.64067e-09	1.56775e-07	4.41303	6.06733	49.8945	4.94082e-09	7.42562e-07
ENSG00000061936.9	0.725522	5.81806	0.179156	0.401235	-0.725522	5.81806	1.94816	0.162785	0.339474	-0.72564	5.81806	2.00226	0.163306	0.357411
ENSG00000061938.18	0.616706	8.439	0.222011	0.454178	-0.616706	8.439	1.58609	0.207886	0.39471	-0.616718	8.439	1.70531	0.197613	0.398937
ENSG00000061987.16	1.2911	5.43473	0.0106712	0.0672861	-1.2911	5.43473	6.60599	0.0101636	0.0600736	-1.29567	5.43473	5.88524	0.0189446	0.0995018
ENSG00000062038.14	3.48129	1.22374	0.126248	0.324851	-3.48129	1.22374	4.00775	0.0452914	0.155045	-3.54783	1.22374	4.12235	0.0476934	0.174279
ENSG00000062194.16	0.682452	6.28896	0.120418	0.314995	-0.682452	6.28896	2.46292	0.116562	0.274598	-0.688404	6.28896	2.21616	0.142896	0.333193
ENSG00000062282.15	0.649469	5.92227	0.239236	0.472555	-0.649469	5.92227	1.47857	0.223999	0.413389	-0.648639	5.92227	1.59855	0.21201	0.416911
ENSG00000062370.16	-1.65885	0.38842	0.580898	0.779635	1.65885	0.38842	0.302108	0.582564	0.744989	1.88469	0.38842	0.950312	0.334365	0.542876
ENSG00000062485.19	0.93793	4.56587	0.143689	0.350794	-0.93793	4.56587	2.48131	0.115206	0.272898	-0.935822	4.56587	2.13889	0.149906	0.341528
ENSG00000062524.16	-0.148991	2.47116	0.877854	0.966307	0.148991	2.47116	0.0212587	0.884076	0.940132	0.167939	2.47116	0.0278197	0.868211	0.93205
ENSG00000062598.18	2.21203	6.30546	3.57067e-06	0.000131819	-2.21203	6.30546	21.9119	2.85463e-06	0.000104473	-2.21539	6.30546	19.5885	5.26239e-05	0.0015487
ENSG00000062650.19	0.733026	6.09709	0.0986214	0.280596	-0.733026	6.09709	2.82953	0.0925452	0.238011	-0.736713	6.09709	2.4577	0.123301	0.306884
ENSG00000062716.13	0.205681	6.85758	0.704403	0.862252	-0.205681	6.85758	0.153156	0.695537	0.825557	-0.199894	6.85758	0.170738	0.681235	0.821366
ENSG00000062725.10	0.479442	4.29033	0.41592	0.64734	-0.479442	4.29033	0.610906	0.434447	0.623773	-0.48589	4.29033	0.55757	0.458762	0.654782
ENSG00000062822.14	1.58919	4.48175	0.0021964	0.0228343	-1.58919	4.48175	9.56516	0.00198305	0.0198049	-1.59584	4.48175	6.68946	0.0126782	0.0799664
ENSG00000063015.19	0.268073	1.83172	1	1	-0.268073	1.83172	0.0484235	0.82583	0.907595	-0.311575	1.83172	0.073428	0.787533	0.884817
ENSG00000063046.17	0.286465	7.25849	0.478441	0.698309	-0.286465	7.25849	0.555381	0.456127	0.641837	-0.284668	7.25849	0.457792	0.501797	0.689309
ENSG00000063127.15	1.10294	2.21818	0.295773	0.531896	-1.10294	2.21818	1.32924	0.248941	0.440261	-1.11343	2.21818	1.04393	0.311862	0.521962
ENSG00000063169.10	0.956662	5.42616	0.0786093	0.244205	-0.956662	5.42616	3.20409	0.0734544	0.207344	-0.957345	5.42616	3.14466	0.0823087	0.242232
ENSG00000063176.15	1.09005	3.07117	0.126853	0.325761	-1.09005	3.07117	2.42447	0.119453	0.279537	-1.10067	3.07117	1.77152	0.189273	0.389507
ENSG00000063177.13	0.671782	6.73444	0.15475	0.366658	-0.671782	6.73444	2.12154	0.145241	0.315455	-0.672112	6.73444	2.1217	0.151519	0.343666
ENSG00000063180.9	0.152485	1.37362	0.931347	0.992719	-0.152485	1.37362	0.0164362	0.897988	0.948475	-0.248977	1.37362	0.03383	0.854818	0.924838
ENSG00000063241.8	1.96093	2.37379	0.0379192	0.155374	-1.96093	2.37379	5.09889	0.0239412	0.103638	-1.95636	2.37379	3.49301	0.0675321	0.215062
ENSG00000063244.12	0.880183	6.80906	0.0506037	0.185583	-0.880183	6.80906	3.9563	0.0466963	0.158244	-0.881206	6.80906	3.75328	0.0584024	0.198378
ENSG00000063245.14	-0.16474	6.73104	0.64066	0.820751	0.16474	6.73104	0.182978	0.668826	0.807474	0.170641	6.73104	0.162513	0.688584	0.825927
ENSG00000063322.14	0.79076	4.95219	0.095523	0.275056	-0.79076	4.95219	2.63136	0.104772	0.256868	-0.814989	4.95219	2.15886	0.148057	0.339041
ENSG00000063438.17	2.16377	0.290456	0.475583	0.696265	-2.16377	0.290456	1.35185	0.244955	0.435901	-2.15948	0.290456	1.55412	0.218376	0.424265
ENSG00000063587.14	0.37417	3.67207	0.625872	0.811129	-0.37417	3.67207	0.29343	0.588031	0.74892	-0.3758	3.67207	0.253058	0.617154	0.776648
ENSG00000063601.17	1.35805	5.28035	0.00330033	0.0303559	-1.35805	5.28035	8.83759	0.00295089	0.0263893	-1.36344	5.28035	6.63692	0.0130111	0.0808949
ENSG00000063660.9	0.066282	0.98944	1	1	-0.066282	0.98944	0.00215892	0.96294	0.983007	-0.0683938	0.98944	0.0021998	0.962779	0.982609
ENSG00000063761.16	0.57099	1.42382	0.629774	0.813844	-0.57099	1.42382	0.369269	0.543403	0.715357	-0.596747	1.42382	0.237791	0.627952	0.784054
ENSG00000063854.13	-2.19993	6.01559	3.12202e-05	0.000816366	2.19993	6.01559	18.1319	2.06115e-05	0.000553934	2.20469	6.01559	19.4883	5.464e-05	0.00158395
ENSG00000063978.16	1.45546	5.32372	0.00497778	0.0406413	-1.45546	5.32372	7.88333	0.00498924	0.0375832	-1.46547	5.32372	7.04361	0.0106575	0.0726458
ENSG00000064012.21	1.7679	5.97393	0.00068856	0.00961128	-1.7679	5.97393	11.8456	0.000577965	0.0079528	-1.76842	5.97393	11.4567	0.00139892	0.019147
ENSG00000064042.18	3.70006	1.83306	0.00239263	0.0243831	-3.70006	1.83306	11.9124	0.000557621	0.00773475	-3.7429	1.83306	8.06347	0.00652918	0.0533642
ENSG00000064102.15	0.992869	3.31952	0.179031	0.401094	-0.992869	3.31952	2.19603	0.138367	0.305813	-0.988879	3.31952	1.56423	0.216908	0.422836
ENSG00000064115.11	0.0229383	4.25625	0.973695	1	-0.0229383	4.25625	0.00146373	0.969481	0.986172	-0.0279225	4.25625	0.00188697	0.965526	0.984024
ENSG00000064195.7	2.28969	2.99439	0.0609718	0.2084	-2.28969	2.99439	3.86977	0.0491631	0.163	-2.21412	2.99439	4.31067	0.0430707	0.163978
ENSG00000064199.6	0.854046	0.144989	0.715028	0.869902	-0.854046	0.144989	0.231749	0.63023	0.781477	-0.903398	0.144989	0.272549	0.603948	0.766957
ENSG00000064201.15	-0.699773	4.54761	0.266236	0.500283	0.699773	4.54761	1.20066	0.27319	0.467251	0.705638	4.54761	1.23573	0.271648	0.480474
ENSG00000064218.5	6.19723	0.321401	0.124765	0.32227	-6.19723	0.321401	6.48788	0.0108612	0.0629944	-6.16305	0.321401	8.35453	0.00582204	0.0493837
ENSG00000064225.12	-0.23554	3.48001	0.822385	0.938552	0.23554	3.48001	0.107803	0.74266	0.854662	0.230563	3.48001	0.0884593	0.767386	0.873182
ENSG00000064270.12	1.14179	1.76233	0.455666	0.681629	-1.14179	1.76233	0.943931	0.331269	0.52736	-1.14536	1.76233	0.921384	0.341762	0.549946
ENSG00000064300.9	1.38604	2.3891	0.414904	0.646233	-1.38604	2.3891	0.993578	0.31887	0.515089	-1.34594	2.3891	1.25068	0.268803	0.477023
ENSG00000064309.14	-0.883345	0.603236	0.618311	0.805717	0.883345	0.603236	0.220998	0.638281	0.787006	0.835484	0.603236	0.282345	0.597537	0.762624
ENSG00000064313.12	0.783927	4.96224	0.172613	0.392602	-0.783927	4.96224	2.07166	0.150058	0.321999	-0.781502	4.96224	1.88455	0.175987	0.373444
ENSG00000064393.16	0.134601	7.94203	0.745454	0.89178	-0.134601	7.94203	0.1195	0.729578	0.84687	-0.136089	7.94203	0.103913	0.748537	0.863189
ENSG00000064419.13	0.961605	5.68306	0.0301229	0.133039	-0.961605	5.68306	4.9391	0.0262557	0.109818	-0.959061	5.68306	3.81138	0.056555	0.194506
ENSG00000064490.14	0.765402	4.46506	0.261544	0.495321	-0.765402	4.46506	1.28872	0.256284	0.448382	-0.751146	4.46506	1.27684	0.263915	0.472084
ENSG00000064545.14	-0.591323	1.54321	0.650206	0.826845	0.591323	1.54321	0.330989	0.565078	0.731755	0.515166	1.54321	0.182423	0.671146	0.81373
ENSG00000064547.14	-0.648854	5.50088	0.303504	0.539718	0.648854	5.50088	1.09366	0.295662	0.490784	0.665504	5.50088	1.40868	0.240923	0.447799
ENSG00000064601.18	-1.55171	8.32276	0.000285689	0.00487056	1.55171	8.32276	13.165	0.000285228	0.00462339	1.55042	8.32276	12.8006	0.000784762	0.0125497
ENSG00000064607.17	0.7183	5.37713	0.281994	0.516477	-0.7183	5.37713	1.34407	0.246318	0.437332	-0.723635	5.37713	1.58177	0.214388	0.419361
ENSG00000064651.14	1.01912	4.35703	0.0923018	0.269489	-1.01912	4.35703	2.68391	0.101366	0.251225	-1.03077	4.35703	2.41569	0.126476	0.311462
ENSG00000064652.11	-1.1615	2.23264	0.201708	0.430977	1.1615	2.23264	1.81319	0.178126	0.358508	1.14768	2.23264	1.28481	0.262449	0.47044
ENSG00000064655.19	2.91168	0.395132	0.271184	0.506226	-2.91168	0.395132	3.06668	0.0799124	0.217831	-2.82848	0.395132	2.55585	0.116231	0.296271
ENSG00000064666.15	0.217872	8.37926	0.631876	0.815256	-0.217872	8.37926	0.25438	0.614008	0.769784	-0.218987	8.37926	0.242743	0.624403	0.781704
ENSG00000064687.12	0.247195	7.77487	0.657154	0.831242	-0.247195	7.77487	0.231165	0.630661	0.781699	-0.247344	7.77487	0.27523	0.602179	0.766149
ENSG00000064692.19	2.64643	0.512866	0.265722	0.499681	-2.64643	0.512866	2.07595	0.149637	0.321407	-2.65512	0.512866	2.20082	0.144257	0.334496
ENSG00000064703.12	0.888978	3.81267	0.260866	0.494393	-0.888978	3.81267	1.36706	0.242318	0.433143	-0.880788	3.81267	1.30981	0.257915	0.465935
ENSG00000064726.9	0.402117	4.82397	0.400884	0.635047	-0.402117	4.82397	0.604763	0.436767	0.626125	-0.428499	4.82397	0.556306	0.459268	0.655191
ENSG00000064763.11	0.982917	5.1475	0.0577953	0.201912	-0.982917	5.1475	3.60907	0.0574653	0.178842	-0.991525	5.1475	3.1934	0.0800405	0.238274
ENSG00000064787.13	0.346344	0.39218	0.956333	1	-0.346344	0.39218	0.0298934	0.862732	0.928255	-0.327194	0.39218	0.0312646	0.860371	0.927876
ENSG00000064886.14	2.06385	1.69966	0.102908	0.287303	-2.06385	1.69966	3.05086	0.0806942	0.219264	-2.06634	1.69966	2.67708	0.108126	0.283644
ENSG00000064932.16	1.39937	9.27495	0.00594531	0.0457196	-1.39937	9.27495	7.81641	0.00517739	0.0385317	-1.39966	9.27495	7.73942	0.00761741	0.0588942
ENSG00000064933.17	-0.707748	2.93505	0.250381	0.483414	0.707748	2.93505	1.15637	0.28222	0.477043	0.715341	2.93505	0.755831	0.388819	0.592414
ENSG00000064961.19	-1.27392	5.51349	0.00740281	0.0527361	1.27392	5.51349	7.05038	0.00792484	0.0507908	1.27725	5.51349	6.59516	0.0132824	0.0819493
ENSG00000064989.13	1.48926	0.677372	0.317597	0.554019	-1.48926	0.677372	1.21021	0.271291	0.465432	-1.56021	0.677372	1.00421	0.321153	0.530383
ENSG00000064995.17	0.862112	4.16947	0.246541	0.478885	-0.862112	4.16947	1.82143	0.177143	0.357426	-0.860128	4.16947	1.54269	0.220051	0.426172
ENSG00000064999.15	1.51442	5.84799	0.00747421	0.0531225	-1.51442	5.84799	7.36214	0.00666115	0.0458491	-1.51281	5.84799	7.92098	0.00698593	0.0557366
ENSG00000065000.18	0.821316	7.02926	0.105712	0.292002	-0.821316	7.02926	2.8055	0.0939416	0.240168	-0.821476	7.02926	3.0497	0.0869358	0.249045
ENSG00000065029.15	1.44577	3.71746	0.0371343	0.153291	-1.44577	3.71746	4.32148	0.0376343	0.137823	-1.45531	3.71746	3.60572	0.0633988	0.207794
ENSG00000065054.14	2.25927	3.50451	0.0272386	0.124885	-2.25927	3.50451	5.4685	0.0193622	0.0913644	-2.27163	3.50451	6.25531	0.015727	0.0895379
ENSG00000065057.9	1.98922	2.14385	0.0668424	0.221031	-1.98922	2.14385	3.56055	0.059168	0.181766	-1.9894	2.14385	3.04946	0.086948	0.249045
ENSG00000065060.17	0.0666399	4.78351	0.943391	0.998054	-0.0666399	4.78351	0.0184598	0.891927	0.944743	-0.0598766	4.78351	0.0115619	0.914805	0.95878
ENSG00000065135.11	1.02827	6.84359	0.0322461	0.139083	-1.02827	6.84359	4.69852	0.0301885	0.12001	-1.02989	6.84359	4.80224	0.0331419	0.139417
ENSG00000065150.20	1.06186	4.85576	0.0414941	0.163813	-1.06186	4.85576	4.24053	0.0394698	0.142257	-1.07148	4.85576	3.49151	0.067589	0.215062
ENSG00000065154.11	-0.315411	4.28492	0.624518	0.810356	0.315411	4.28492	0.321776	0.570542	0.736245	0.297222	4.28492	0.227715	0.635317	0.789191
ENSG00000065183.16	1.33835	2.54897	0.135512	0.338507	-1.33835	2.54897	2.36811	0.123837	0.285549	-1.3581	2.54897	1.86988	0.177647	0.375608
ENSG00000065243.20	0.0647057	5.81052	0.866967	0.960748	-0.0647057	5.81052	0.0217904	0.882646	0.939644	-0.07561	5.81052	0.0252127	0.874482	0.935724
ENSG00000065268.10	0.919617	3.02845	0.26303	0.496973	-0.919617	3.02845	1.36341	0.242947	0.433763	-0.920695	3.02845	1.1216	0.294698	0.505214
ENSG00000065308.5	2.31251	5.05878	0.000639623	0.00904234	-2.31251	5.05878	12.168	0.000486177	0.00693899	-2.31068	5.05878	13.0993	0.000691665	0.0113623
ENSG00000065320.9	1.39547	1.95571	0.206903	0.436893	-1.39547	1.95571	1.79487	0.180334	0.361522	-1.41151	1.95571	1.46644	0.231639	0.438547
ENSG00000065325.13	1.55552	1.02371	0.524673	0.737041	-1.55552	1.02371	0.740616	0.389464	0.581603	-1.56581	1.02371	0.944617	0.335804	0.544148
ENSG00000065328.16	1.72264	3.07482	0.0882035	0.261901	-1.72264	3.07482	3.14758	0.0760396	0.211817	-1.70173	3.07482	3.28125	0.0761258	0.230974
ENSG00000065357.20	0.00014033	5.16523	0.953429	1	-0.00014033	5.16523	7.05689e-08	0.999788	0.999829	-0.00496061	5.16523	7.66544e-05	0.993049	0.996152
ENSG00000065361.15	0.202797	1.29511	0.968305	1	-0.202797	1.29511	0.0272471	0.868891	0.932181	-0.177821	1.29511	0.0182198	0.893173	0.946165
ENSG00000065413.20	0.115767	6.1324	0.783616	0.915017	-0.115767	6.1324	0.0736421	0.786106	0.880883	-0.122783	6.1324	0.0717192	0.789959	0.886642
ENSG00000065427.14	0.780403	5.36833	0.0966473	0.277079	-0.780403	5.36833	2.80748	0.0938259	0.239991	-0.790103	5.36833	2.31788	0.134238	0.32237
ENSG00000065457.10	0.365323	4.00345	0.550294	0.757204	-0.365323	4.00345	0.507179	0.476363	0.659511	-0.347238	4.00345	0.290322	0.592422	0.759005
ENSG00000065485.20	0.781901	3.17691	0.375963	0.611724	-0.781901	3.17691	1.00085	0.317104	0.513652	-0.781568	3.17691	0.868627	0.355845	0.562021
ENSG00000065491.8	-1.055	3.90769	0.0637982	0.214212	1.055	3.90769	3.12442	0.0771272	0.213736	1.06648	3.90769	2.49276	0.120721	0.303173
ENSG00000065518.8	-0.149477	3.44981	0.732024	0.882053	0.149477	3.44981	0.0760429	0.782733	0.87885	0.160128	3.44981	0.0485695	0.826475	0.908435
ENSG00000065526.11	0.54741	7.57472	0.241032	0.4738	-0.54741	7.57472	1.46697	0.225824	0.415492	-0.547	7.57472	1.49155	0.227742	0.434543
ENSG00000065534.18	-3.49994	6.68796	4.64513e-10	5.13618e-08	3.49994	6.68796	38.7011	4.93934e-10	5.38458e-08	3.49974	6.68796	45.4698	1.56167e-08	1.83141e-06
ENSG00000065548.18	1.61623	5.82957	0.000267895	0.00460267	-1.61623	5.82957	13.4975	0.000238879	0.00401067	-1.62458	5.82957	10.6744	0.00197396	0.0241464
ENSG00000065559.15	-0.407444	4.36093	0.468109	0.690753	0.407444	4.36093	0.54289	0.461237	0.645858	0.406458	4.36093	0.444006	0.508279	0.694761
ENSG00000065600.12	-0.114133	2.18558	0.790851	0.919387	0.114133	2.18558	0.0201244	0.88719	0.942271	0.128045	2.18558	0.016772	0.89748	0.949429
ENSG00000065609.14	3.24375	0.297909	0.34481	0.582308	-3.24375	0.297909	1.8863	0.169619	0.348016	-3.19762	0.297909	2.66282	0.109045	0.285426
ENSG00000065613.14	0.813467	6.76366	0.0569605	0.199943	-0.813467	6.76366	3.77027	0.0521712	0.169173	-0.813866	6.76366	3.33269	0.0739322	0.227123
ENSG00000065615.14	0.815267	5.58406	0.111794	0.301848	-0.815267	5.58406	2.59014	0.107531	0.261552	-0.818684	5.58406	2.47793	0.121804	0.304891
ENSG00000065618.21	2.59758	3.83022	0.00427887	0.036414	-2.59758	3.83022	8.89216	0.00286398	0.0258058	-2.59475	3.83022	9.25907	0.00373928	0.0367846
ENSG00000065621.15	1.67276	3.37115	0.0179964	0.0948532	-1.67276	3.37115	5.59166	0.0180461	0.0874348	-1.69122	3.37115	4.25125	0.0444744	0.167306
ENSG00000065665.21	0.987203	2.60134	0.246212	0.478454	-0.987203	2.60134	1.49433	0.221546	0.410743	-1.03378	2.60134	1.13536	0.291789	0.502044
ENSG00000065675.14	-0.984312	4.61508	0.0897936	0.264763	0.984312	4.61508	2.976	0.0845079	0.225587	0.982224	4.61508	2.70996	0.106039	0.280307
ENSG00000065717.15	-0.612357	1.20783	0.456347	0.682207	0.612357	1.20783	0.302379	0.582395	0.744895	0.648395	1.20783	0.257652	0.613985	0.774675
ENSG00000065802.12	1.44858	4.29114	0.0151778	0.085066	-1.44858	4.29114	5.93608	0.014834	0.0771347	-1.46078	4.29114	4.93021	0.0309842	0.133566
ENSG00000065809.13	0.733842	6.78569	0.0919537	0.268943	-0.733842	6.78569	2.96155	0.0852662	0.226808	-0.73369	6.78569	2.70063	0.106626	0.281476
ENSG00000065833.9	-1.62921	2.30888	0.143791	0.350794	1.62921	2.30888	3.30888	0.0689065	0.199378	1.53776	2.30888	2.03311	0.160161	0.353781
ENSG00000065882.16	0.41077	6.90441	0.381361	0.616855	-0.41077	6.90441	0.834735	0.360907	0.55425	-0.410332	6.90441	0.826668	0.36763	0.573045
ENSG00000065883.16	0.634046	6.96215	0.153239	0.364216	-0.634046	6.96215	2.10843	0.14649	0.317466	-0.636239	6.96215	2.0256	0.16092	0.354273
ENSG00000065911.12	0.449002	5.01108	0.373555	0.609596	-0.449002	5.01108	0.869699	0.351039	0.545586	-0.449178	5.01108	0.683994	0.412171	0.614683
ENSG00000065923.10	-1.10134	3.06165	0.116617	0.309464	1.10134	3.06165	2.35967	0.124508	0.286302	1.09964	3.06165	1.75389	0.191451	0.392073
ENSG00000065970.9	-0.242351	5.20827	0.533571	0.744183	0.242351	5.20827	0.248961	0.617808	0.772821	0.254177	5.20827	0.222012	0.639575	0.79167
ENSG00000065978.19	-1.11498	8.76467	0.0109346	0.0685387	1.11498	8.76467	6.42351	0.011262	0.0645686	1.1145	8.76467	6.25918	0.0156966	0.0894637
ENSG00000065989.16	1.38248	4.16612	0.0446947	0.171732	-1.38248	4.16612	4.27879	0.0385908	0.139936	-1.38238	4.16612	3.84718	0.0554485	0.191953
ENSG00000066027.12	0.389565	6.83792	0.39634	0.630559	-0.389565	6.83792	0.79143	0.373668	0.566818	-0.388683	6.83792	0.759219	0.387766	0.591774
ENSG00000066032.18	0.155861	-0.0979294	1	1	-0.155861	-0.0979294	0.00730228	0.931901	0.965778	-0.146089	-0.0979294	0.00838574	0.927405	0.964995
ENSG00000066044.15	0.553902	5.05713	0.281096	0.515686	-0.553902	5.05713	1.18872	0.275587	0.469602	-0.563623	5.05713	1.03159	0.314709	0.524516
ENSG00000066056.14	3.02072	0.540699	0.190463	0.416789	-3.02072	0.540699	2.55147	0.110192	0.265654	-3.01895	0.540699	2.84599	0.0978754	0.267687
ENSG00000066084.13	1.29833	6.99559	0.0039468	0.0344065	-1.29833	6.99559	8.43722	0.00367618	0.0304806	-1.303	6.99559	8.04599	0.00658349	0.0536946
ENSG00000066117.14	0.936004	4.21759	0.102846	0.287262	-0.936004	4.21759	2.6945	0.100695	0.250243	-0.948593	4.21759	2.11988	0.151692	0.343906
ENSG00000066135.13	1.8435	4.44815	0.000316913	0.00526375	-1.8435	4.44815	13.5171	0.000236397	0.00397764	-1.8602	4.44815	8.85502	0.0045057	0.0419412
ENSG00000066136.20	0.81544	5.74389	0.0938878	0.272169	-0.81544	5.74389	2.80854	0.0937634	0.239935	-0.822111	5.74389	2.64893	0.109949	0.28692
ENSG00000066185.13	-0.77732	1.26443	0.605592	0.796953	0.77732	1.26443	0.266571	0.605641	0.762699	0.835776	1.26443	0.340572	0.562141	0.736703
ENSG00000066230.11	1.26945	3.86442	0.120311	0.314862	-1.26945	3.86442	2.48432	0.114986	0.272545	-1.2269	3.86442	2.44757	0.124058	0.307709
ENSG00000066248.15	-0.243762	0.98683	0.866347	0.960402	0.243762	0.98683	0.0414704	0.838633	0.914679	0.195301	0.98683	0.0188564	0.891334	0.945188
ENSG00000066279.18	1.25883	4.39757	0.085273	0.256553	-1.25883	4.39757	3.38918	0.0656256	0.193171	-1.26286	4.39757	3.34009	0.0736225	0.226621
ENSG00000066294.14	-2.35378	5.02939	0.000181062	0.00338508	2.35378	5.02939	14.4634	0.000142911	0.00269182	2.36076	5.02939	15.8483	0.000223781	0.00496295
ENSG00000066322.15	1.32453	4.00438	0.0735922	0.23426	-1.32453	4.00438	3.23995	0.0718626	0.204606	-1.30797	4.00438	3.08488	0.0851884	0.246236
ENSG00000066336.11	1.1251	9.56314	0.0438889	0.16985	-1.1251	9.56314	4.2547	0.0391419	0.141305	-1.12522	9.56314	4.61809	0.0365363	0.147749
ENSG00000066379.15	0.82638	2.7455	0.339044	0.576493	-0.82638	2.7455	1.25206	0.263158	0.456084	-0.81656	2.7455	0.820512	0.369405	0.574597
ENSG00000066382.16	-1.5523	0.988026	0.229085	0.462835	1.5523	0.988026	1.29972	0.254264	0.446325	1.55828	0.988026	1.20696	0.277233	0.486962
ENSG00000066422.4	0.43779	5.0743	0.434051	0.663095	-0.43779	5.0743	0.69393	0.404831	0.595532	-0.437705	5.0743	0.630194	0.431061	0.630762
ENSG00000066427.23	0.429672	4.74509	0.429938	0.659281	-0.429672	4.74509	0.575032	0.448266	0.635682	-0.437745	4.74509	0.539134	0.466245	0.660578
ENSG00000066455.13	1.00384	4.41159	0.0986616	0.280596	-1.00384	4.41159	2.82483	0.0928167	0.238474	-1.01319	4.41159	2.44559	0.124206	0.307954
ENSG00000066468.22	-1.10042	0.583627	0.383076	0.618547	1.10042	0.583627	0.461154	0.497085	0.677424	1.11518	0.583627	0.520132	0.474167	0.666737
ENSG00000066557.6	1.29356	2.93613	0.0537069	0.192792	-1.29356	2.93613	4.08163	0.0433517	0.150772	-1.32455	2.93613	2.42786	0.125546	0.309813
ENSG00000066583.12	0.765857	2.8614	0.476167	0.69683	-0.765857	2.8614	0.771462	0.379765	0.572477	-0.768348	2.8614	0.70732	0.404367	0.607138
ENSG00000066629.17	0.819882	0.480515	0.738106	0.886295	-0.819882	0.480515	0.26107	0.609386	0.765938	-0.933435	0.480515	0.30208	0.585045	0.753891
ENSG00000066651.20	1.1546	2.42978	0.184801	0.408966	-1.1546	2.42978	2.04364	0.152843	0.32543	-1.17159	2.42978	1.39852	0.242602	0.449489
ENSG00000066654.14	0.820791	4.92548	0.121128	0.316146	-0.820791	4.92548	2.41359	0.120287	0.280639	-0.828333	4.92548	2.12694	0.151026	0.343251
ENSG00000066697.14	-3.01065	4.77821	1.11959e-06	4.74831e-05	3.01065	4.77821	24.3338	8.10037e-07	3.46391e-05	3.01228	4.77821	23.084	1.47188e-05	0.000557084
ENSG00000066735.14	0.456046	1.52103	0.919634	0.987647	-0.456046	1.52103	0.188972	0.663773	0.804969	-0.426948	1.52103	0.119416	0.731129	0.850648
ENSG00000066739.12	0.991864	4.52864	0.209593	0.440223	-0.991864	4.52864	1.86005	0.172619	0.351424	-0.998893	4.52864	2.11041	0.15259	0.344762
ENSG00000066777.9	0.492075	6.32996	0.266448	0.500499	-0.492075	6.32996	1.30201	0.253846	0.445988	-0.494106	6.32996	1.16791	0.285051	0.495018
ENSG00000066813.14	-0.256099	0.443649	0.810389	0.931454	0.256099	0.443649	0.0164743	0.89787	0.948475	0.20588	0.443649	0.0135021	0.907964	0.955491
ENSG00000066827.16	0.784789	4.0285	0.258576	0.492345	-0.784789	4.0285	1.70294	0.191905	0.376226	-0.76653	4.0285	1.23057	0.272639	0.481567
ENSG00000066855.16	1.33954	2.33436	0.214068	0.44527	-1.33954	2.33436	2.01945	0.155295	0.328756	-1.34027	2.33436	1.64265	0.205914	0.408294
ENSG00000066923.17	1.18009	2.64847	0.326966	0.563634	-1.18009	2.64847	1.23597	0.26625	0.459738	-1.16407	2.64847	1.30586	0.258625	0.466882
ENSG00000066926.11	-4.98882	7.91007	5.88214e-10	6.3233e-08	4.98882	7.91007	39.2724	3.68614e-10	4.13561e-08	5.07655	7.91007	62.3741	2.50622e-10	8.62138e-08
ENSG00000066933.16	0.485408	4.10069	0.418282	0.649552	-0.485408	4.10069	0.617293	0.432055	0.621465	-0.493678	4.10069	0.521938	0.473405	0.666149
ENSG00000067048.17	0.341208	4.81176	0.890411	0.973209	-0.341208	4.81176	0.0624292	0.802697	0.891693	-0.382237	4.81176	0.169845	0.682024	0.821997
ENSG00000067057.17	0.890048	5.4717	0.0943764	0.272921	-0.890048	5.4717	2.92363	0.0872911	0.230041	-0.891211	5.4717	2.79019	0.101135	0.272847
ENSG00000067064.11	1.49746	6.35671	0.00231733	0.0237809	-1.49746	6.35671	9.56117	0.00198736	0.0198352	-1.49933	6.35671	9.25851	0.00374024	0.0367846
ENSG00000067066.17	1.48318	7.87876	0.00070937	0.00984847	-1.48318	7.87876	11.6969	0.000626037	0.00844904	-1.48585	7.87876	10.7082	0.0019445	0.0239848
ENSG00000067082.15	1.94337	8.35288	0.000317863	0.00526972	-1.94337	8.35288	13.3415	0.000259602	0.00429341	-1.94354	8.35288	14.6794	0.000358974	0.00699864
ENSG00000067113.17	0.389445	0.312959	1	1	-0.389445	0.312959	0.0621314	0.803158	0.892078	-0.447878	0.312959	0.0755931	0.784502	0.882815
ENSG00000067141.17	1.41536	1.98923	0.245091	0.477114	-1.41536	1.98923	1.74331	0.18672	0.370141	-1.41842	1.98923	1.46496	0.231873	0.438574
ENSG00000067167.8	-0.302289	6.92235	0.447391	0.67488	0.302289	6.92235	0.543032	0.461179	0.645858	0.30318	6.92235	0.500103	0.482761	0.67342
ENSG00000067177.15	0.931177	1.52899	0.587114	0.783861	-0.931177	1.52899	0.743362	0.388586	0.580748	-0.897299	1.52899	0.529139	0.470385	0.66383
ENSG00000067182.7	1.16656	6.69221	0.0259708	0.120794	-1.16656	6.69221	5.21383	0.022408	0.099164	-1.16657	6.69221	5.6907	0.0209121	0.105716
ENSG00000067191.16	-1.07869	2.12554	0.243549	0.476365	1.07869	2.12554	1.67119	0.1961	0.380881	1.02044	2.12554	0.942696	0.336291	0.544757
ENSG00000067208.14	-0.199963	3.96738	0.67173	0.841225	0.199963	3.96738	0.125578	0.723061	0.842741	0.208101	3.96738	0.0971148	0.756624	0.867853
ENSG00000067221.14	2.05115	3.30924	0.0246385	0.116913	-2.05115	3.30924	5.72745	0.0167017	0.0832663	-2.0541	3.30924	5.3749	0.0245867	0.116428
ENSG00000067225.18	-1.28206	9.56002	0.00410695	0.035261	1.28206	9.56002	8.16835	0.00426277	0.0339094	1.28219	9.56002	7.64844	0.00795631	0.0605524
ENSG00000067248.10	-0.37493	4.70357	0.41132	0.643871	0.37493	4.70357	0.66691	0.414131	0.604502	0.373598	4.70357	0.46283	0.499464	0.687446
ENSG00000067334.14	1.2621	5.35059	0.00805713	0.0557698	-1.2621	5.35059	7.31026	0.00685618	0.0464277	-1.26513	5.35059	5.69124	0.0209064	0.105716
ENSG00000067365.14	0.2702	4.29929	0.678616	0.845995	-0.2702	4.29929	0.174978	0.675725	0.812319	-0.267505	4.29929	0.161399	0.689595	0.826553
ENSG00000067369.13	0.847524	4.73066	0.220752	0.452854	-0.847524	4.73066	1.69175	0.193371	0.377476	-0.846011	4.73066	1.74297	0.192817	0.393773
ENSG00000067445.20	2.96648	1.15835	0.0695764	0.226222	-2.96648	1.15835	4.28024	0.0385579	0.139849	-2.99351	1.15835	3.7974	0.0569936	0.195548
ENSG00000067533.6	-0.4069	1.92696	0.550753	0.757567	0.4069	1.92696	0.263447	0.607762	0.764393	0.402182	1.92696	0.149901	0.700284	0.83296
ENSG00000067560.12	-0.501402	8.57075	0.208265	0.438692	0.501402	8.57075	1.55801	0.211957	0.399711	0.499295	8.57075	1.34681	0.251386	0.458628
ENSG00000067596.11	1.10689	5.8265	0.0109975	0.0688119	-1.10689	5.8265	6.8591	0.00881907	0.0545742	-1.09832	5.8265	5.16026	0.0274766	0.123854
ENSG00000067606.17	0.546472	2.82257	0.624122	0.809909	-0.546472	2.82257	0.339727	0.559987	0.727964	-0.528443	2.82257	0.31212	0.578893	0.749458
ENSG00000067646.12	-0.877658	3.1289	0.498053	0.715267	0.877658	3.1289	0.388634	0.533018	0.707462	0.839533	3.1289	0.634738	0.429415	0.629457
ENSG00000067704.10	0.870687	3.51681	0.215685	0.447081	-0.870687	3.51681	1.51894	0.21778	0.406626	-0.874982	3.51681	1.27066	0.26506	0.47322
ENSG00000067715.14	4.57266	0.878105	0.0787843	0.244601	-4.57266	0.878105	5.08408	0.0241465	0.104264	-4.55057	0.878105	6.26678	0.0156371	0.0892559
ENSG00000067798.16	0.941374	2.51428	0.34961	0.587618	-0.941374	2.51428	1.02324	0.311751	0.50799	-0.942496	2.51428	0.874636	0.354201	0.560801
ENSG00000067829.19	0.694608	4.23185	0.199243	0.428058	-0.694608	4.23185	1.86762	0.171748	0.350378	-0.685094	4.23185	1.20972	0.276691	0.486393
ENSG00000067836.12	-0.13531	3.95149	0.773642	0.908081	0.13531	3.95149	0.0789593	0.778713	0.876561	0.153121	3.95149	0.0577301	0.811109	0.898989
ENSG00000067840.12	0.0494118	3.59782	0.915208	0.985905	-0.0494118	3.59782	0.00466596	0.945541	0.972075	-0.0449075	3.59782	0.00342459	0.953569	0.979087
ENSG00000067900.8	0.562916	7.64375	0.183548	0.40695	-0.562916	7.64375	1.84771	0.17405	0.353502	-0.563773	7.64375	1.6896	0.199655	0.401228
ENSG00000067955.15	0.893581	5.3799	0.0802627	0.247208	-0.893581	5.3799	3.14341	0.0762341	0.212231	-0.896286	5.3799	2.85518	0.0973493	0.266767
ENSG00000067992.15	-1.71224	4.86883	0.000734942	0.0101218	1.71224	4.86883	10.4002	0.00126	0.0140424	1.7219	4.86883	9.12181	0.00398295	0.0386074
ENSG00000068001.14	-0.307589	2.49271	0.702445	0.860878	0.307589	2.49271	0.0685584	0.793447	0.885549	0.220756	2.49271	0.0423099	0.837871	0.914879
ENSG00000068024.16	1.51387	7.1776	0.000333076	0.0054331	-1.51387	7.1776	13.2224	0.000276622	0.00452176	-1.51344	7.1776	11.3891	0.00144085	0.0195824
ENSG00000068028.17	1.14041	4.89247	0.0488371	0.181307	-1.14041	4.89247	3.85781	0.049515	0.163745	-1.14249	4.89247	3.66378	0.0613789	0.204289
ENSG00000068078.18	4.7535	1.87356	0.0426384	0.166592	-4.7535	1.87356	5.64539	0.0175014	0.0856802	-4.665	1.87356	8.3566	0.00568601	0.0487912
ENSG00000068079.7	2.94438	6.85471	8.40316e-07	3.7166e-05	-2.94438	6.85471	25.2631	5.00196e-07	2.33224e-05	-2.9481	6.85471	28.8475	2.07449e-06	0.000111118
ENSG00000068097.14	0.319318	2.3291	0.761771	0.901064	-0.319318	2.3291	0.136205	0.712084	0.836144	-0.328901	2.3291	0.108047	0.743761	0.859338
ENSG00000068120.15	1.31903	5.02161	0.0280819	0.127368	-1.31903	5.02161	5.11327	0.0237435	0.10314	-1.31921	5.02161	4.9349	0.0309081	0.133461
ENSG00000068137.15	0.975019	1.12838	0.773894	0.908119	-0.975019	1.12838	0.566383	0.4517	0.638244	-0.916817	1.12838	0.435896	0.512161	0.697863
ENSG00000068305.17	0.540639	5.92868	0.250875	0.484172	-0.540639	5.92868	1.39863	0.236953	0.427164	-0.542594	5.92868	1.2524	0.268478	0.476665
ENSG00000068308.13	0.156187	7.13966	0.696018	0.856143	-0.156187	7.13966	0.162675	0.686706	0.819979	-0.159149	7.13966	0.142597	0.707322	0.837811
ENSG00000068323.17	0.134354	6.35343	0.778577	0.910988	-0.134354	6.35343	0.1006	0.751111	0.860254	-0.133146	6.35343	0.0876249	0.768453	0.873918
ENSG00000068354.16	-0.967538	3.61821	0.0578585	0.201928	0.967538	3.61821	2.84205	0.0918268	0.236733	0.992049	3.61821	1.93393	0.17053	0.366899
ENSG00000068366.19	0.620148	6.23688	0.241381	0.474065	-0.620148	6.23688	1.40369	0.236107	0.426281	-0.616828	6.23688	1.51222	0.224594	0.431195
ENSG00000068383.19	-0.356226	4.87011	0.485355	0.704666	0.356226	4.87011	0.554673	0.456414	0.642047	0.346239	4.87011	0.407176	0.526338	0.708909
ENSG00000068394.11	1.6407	4.7679	0.00316302	0.0295139	-1.6407	4.7679	8.88883	0.00286921	0.0258379	-1.6599	4.7679	7.31959	0.00932083	0.06711
ENSG00000068400.13	1.4581	7.1983	0.00178583	0.0195784	-1.4581	7.1983	10.0458	0.00152697	0.0163355	-1.45805	7.1983	9.85571	0.00284897	0.0309271
ENSG00000068438.15	2.02147	3.2781	0.013502	0.0788189	-2.02147	3.2781	6.71152	0.0095792	0.0575868	-2.0212	3.2781	5.29637	0.0256043	0.119376
ENSG00000068489.12	0.633867	3.15234	0.532888	0.743674	-0.633867	3.15234	0.797258	0.371914	0.565099	-0.608892	3.15234	0.538476	0.466515	0.660659
ENSG00000068615.18	-1.24584	0.975036	0.403064	0.636754	1.24584	0.975036	0.816961	0.36607	0.559294	1.20248	0.975036	0.680458	0.413374	0.615765
ENSG00000068650.18	1.31557	7.32043	0.00777731	0.0546743	-1.31557	7.32043	7.34055	0.00674163	0.0460499	-1.31569	7.32043	7.76845	0.0075125	0.0585135
ENSG00000068654.16	1.193	3.91492	0.0541602	0.193671	-1.193	3.91492	3.81402	0.0508254	0.166549	-1.20108	3.91492	2.96171	0.0914834	0.256331
ENSG00000068697.7	1.57325	4.7472	0.00515494	0.0416223	-1.57325	4.7472	8.27879	0.00401108	0.0325644	-1.57541	4.7472	6.85204	0.0117042	0.0766996
ENSG00000068724.17	1.08151	6.16503	0.0158094	0.0873728	-1.08151	6.16503	5.94035	0.0147981	0.0771036	-1.08494	6.16503	5.21091	0.0267632	0.122486
ENSG00000068745.15	0.971027	4.88065	0.0402518	0.161007	-0.971027	4.88065	4.54946	0.0329292	0.126897	-0.962591	4.88065	3.05557	0.0866414	0.248701
ENSG00000068784.13	0.171633	4.43978	0.810578	0.931545	-0.171633	4.43978	0.101245	0.750341	0.859564	-0.16465	4.43978	0.0743346	0.786258	0.883833
ENSG00000068796.16	-3.89576	8.62287	4.44471e-15	2.86684e-12	3.89576	8.62287	61.8586	3.69036e-15	2.48377e-12	3.89411	8.62287	66.4923	1.00948e-10	3.92044e-08
ENSG00000068831.19	-0.798421	7.15616	0.0520296	0.188799	0.798421	7.15616	3.71351	0.0539738	0.172791	0.799054	7.15616	3.54138	0.065723	0.211983
ENSG00000068878.15	-1.69695	6.73493	0.000381646	0.00611581	1.69695	6.73493	12.5297	0.000400541	0.00603149	1.69686	6.73493	13.8436	0.000506547	0.00907563
ENSG00000068885.15	0.509382	2.00347	0.624755	0.810596	-0.509382	2.00347	0.247185	0.619064	0.773772	-0.541233	2.00347	0.225928	0.636644	0.789821
ENSG00000068903.20	0.634731	4.96969	0.17026	0.39	-0.634731	4.96969	2.00369	0.156917	0.331076	-0.63488	4.96969	1.38489	0.244879	0.45181
ENSG00000068912.14	2.57059	4.59536	0.00117885	0.0144601	-2.57059	4.59536	11.2893	0.000779559	0.00991584	-2.56946	4.59536	12.4495	0.000911265	0.0140642
ENSG00000068971.14	-0.386038	4.18844	0.43386	0.662931	0.386038	4.18844	0.407689	0.523145	0.699032	0.392461	4.18844	0.365752	0.548082	0.725465
ENSG00000068976.14	0.46233	3.38338	0.648218	0.825266	-0.46233	3.38338	0.288788	0.590998	0.750904	-0.447833	3.38338	0.284989	0.595831	0.761075
ENSG00000069011.16	3.50905	2.42628	0.0114263	0.0707235	-3.50905	2.42628	7.46774	0.00628145	0.0440384	-3.45746	2.42628	7.99419	0.0067472	0.0544844
ENSG00000069020.18	-0.836935	4.87357	0.100732	0.283929	0.836935	4.87357	2.50503	0.113484	0.270265	0.840541	4.87357	2.28334	0.137108	0.325957
ENSG00000069122.19	2.82983	0.37742	0.306564	0.542851	-2.82983	0.37742	2.86649	0.0904422	0.234317	-2.74238	0.37742	2.41793	0.126304	0.311187
ENSG00000069188.17	0.74785	3.36429	0.362326	0.600389	-0.74785	3.36429	0.910741	0.339918	0.535511	-0.74426	3.36429	0.824268	0.36832	0.573682
ENSG00000069206.15	0.051941	0.426265	1	1	-0.051941	0.426265	0.000496892	0.982216	0.992408	-0.020524	0.426265	0.00011092	0.991639	0.995594
ENSG00000069248.12	0.918603	5.28994	0.261512	0.495321	-0.918603	5.28994	1.44308	0.229642	0.419998	-0.928156	5.28994	2.04766	0.158703	0.352421
ENSG00000069275.13	0.268805	6.06993	0.546376	0.754388	-0.268805	6.06993	0.425884	0.514016	0.691189	-0.265205	6.06993	0.336176	0.564667	0.738552
ENSG00000069329.17	0.512304	4.73165	0.29364	0.529476	-0.512304	4.73165	1.08355	0.297906	0.493253	-0.529695	4.73165	0.869921	0.35549	0.561695
ENSG00000069345.12	0.255647	5.96702	0.538962	0.748264	-0.255647	5.96702	0.364856	0.545822	0.717077	-0.268397	5.96702	0.327997	0.569425	0.742228
ENSG00000069399.15	1.46584	7.81218	0.00351607	0.0318263	-1.46584	7.81218	8.81679	0.00298472	0.0265528	-1.46557	7.81218	9.44511	0.00343383	0.0351327
ENSG00000069424.15	0.661868	6.84675	0.237864	0.471499	-0.661868	6.84675	1.51851	0.217845	0.406636	-0.663509	6.84675	1.83265	0.181944	0.380317
ENSG00000069431.11	3.37154	1.78992	0.0888704	0.263009	-3.37154	1.78992	4.13493	0.0420068	0.147672	-3.36681	1.78992	4.94036	0.0308196	0.133302
ENSG00000069493.15	0.861773	5.03481	0.14741	0.355935	-0.861773	5.03481	2.23062	0.135299	0.301567	-0.861266	5.03481	2.20748	0.143664	0.334061
ENSG00000069509.6	-0.511006	2.60211	0.683969	0.848929	0.511006	2.60211	0.309848	0.577774	0.740944	0.528873	2.60211	0.294146	0.590002	0.757599
ENSG00000069535.14	-4.74434	3.02069	1.10526e-05	0.000338131	4.74434	3.02069	21.9902	2.74049e-06	0.000101007	4.77774	3.02069	19.1329	6.24632e-05	0.00176447
ENSG00000069667.16	0.823299	5.12578	0.26734	0.501446	-0.823299	5.12578	1.34082	0.24689	0.438035	-0.806595	5.12578	1.63892	0.206422	0.408986
ENSG00000069696.6	-0.197894	1.57796	0.77194	0.906977	0.197894	1.57796	0.0289912	0.864799	0.929918	0.195508	1.57796	0.0263798	0.871635	0.934154
ENSG00000069702.11	0.416199	3.9643	0.676753	0.844782	-0.416199	3.9643	0.230934	0.630832	0.781848	-0.391898	3.9643	0.252249	0.617716	0.776976
ENSG00000069812.11	3.65907	1.11068	0.10246	0.286452	-3.65907	1.11068	3.4956	0.0615321	0.186394	-3.62664	1.11068	4.479	0.039349	0.154875
ENSG00000069849.11	1.57142	4.84199	0.00507561	0.0412227	-1.57142	4.84199	8.6746	0.00322677	0.0279819	-1.56301	4.84199	6.53342	0.0136944	0.0832636
ENSG00000069869.16	0.906633	3.62179	0.230277	0.464092	-0.906633	3.62179	1.45595	0.227576	0.417425	-0.897988	3.62179	1.27968	0.263393	0.471803
ENSG00000069943.10	0.7019	2.5663	0.457427	0.682898	-0.7019	2.5663	0.611237	0.434322	0.623765	-0.70236	2.5663	0.497373	0.483952	0.674286
ENSG00000069956.12	0.471452	4.81534	0.335027	0.571988	-0.471452	4.81534	0.961475	0.326816	0.522797	-0.479703	4.81534	0.74655	0.391725	0.595296
ENSG00000069966.18	-2.41344	5.70493	2.88684e-06	0.000109646	2.41344	5.70493	22.1885	2.47156e-06	9.27003e-05	2.41279	5.70493	22.4643	1.83553e-05	0.000657731
ENSG00000069974.16	1.41345	6.08744	0.00307312	0.0289367	-1.41345	6.08744	8.94994	0.00277479	0.0252818	-1.42005	6.08744	8.21336	0.00608267	0.0506235
ENSG00000069998.12	1.21725	3.33629	0.142663	0.349158	-1.21725	3.33629	2.27791	0.131229	0.295953	-1.21055	3.33629	2.03059	0.160416	0.35409
ENSG00000070010.19	0.734509	5.40915	0.116976	0.309962	-0.734509	5.40915	2.74196	0.097745	0.246151	-0.722663	5.40915	2.02359	0.161124	0.354441
ENSG00000070018.9	-0.00439052	1.87154	0.877143	0.965937	0.00439052	1.87154	1.73057e-05	0.996681	0.998422	0.00579121	1.87154	2.50097e-05	0.99603	0.997855
ENSG00000070019.5	1.22532	2.1409	0.181041	0.403355	-1.22532	2.1409	1.87242	0.171198	0.349762	-1.26508	2.1409	1.32299	0.255565	0.463574
ENSG00000070031.4	-0.0359058	1.27642	1	1	0.0359058	1.27642	0.00064312	0.979768	0.990857	0.105511	1.27642	0.00562618	0.94051	0.972083
ENSG00000070047.12	0.655734	7.31107	0.229926	0.463806	-0.655734	7.31107	1.5608	0.211548	0.39941	-0.656855	7.31107	1.86725	0.177946	0.375849
ENSG00000070061.15	1.01423	3.74991	0.182998	0.406249	-1.01423	3.74991	2.05494	0.151713	0.323901	-1.01407	3.74991	1.82382	0.182981	0.381474
ENSG00000070081.16	0.460043	5.24707	0.361086	0.599132	-0.460043	5.24707	0.84704	0.357391	0.551257	-0.464629	5.24707	0.767272	0.38528	0.589225
ENSG00000070087.14	1.60605	0.51403	0.41774	0.649129	-1.60605	0.51403	0.869453	0.351107	0.545586	-1.61107	0.51403	0.951789	0.333993	0.542434
ENSG00000070159.14	2.49374	0.323665	0.285312	0.520277	-2.49374	0.323665	2.06625	0.150591	0.322561	-2.59528	0.323665	2.03013	0.160462	0.354106
ENSG00000070182.21	-5.52764	7.81144	2.80216e-16	3.9434e-13	5.52764	7.81144	65.5913	5.54828e-16	5.72583e-13	5.47894	7.81144	90.9992	8.21841e-13	2.54442e-09
ENSG00000070190.13	-1.56954	7.15917	0.00115618	0.014237	1.56954	7.15917	10.7725	0.00103017	0.0121179	1.57128	7.15917	12.068	0.00107329	0.015938
ENSG00000070214.16	-0.141603	5.61768	0.792385	0.92023	0.141603	5.61768	0.0883436	0.766294	0.868937	0.134462	5.61768	0.0721622	0.789327	0.88619
ENSG00000070269.14	1.16364	3.83628	0.0312372	0.136097	-1.16364	3.83628	4.41106	0.0357066	0.133738	-1.21145	3.83628	3.04514	0.087165	0.249227
ENSG00000070366.14	1.46016	5.13399	0.00686298	0.0502549	-1.46016	5.13399	7.45129	0.00633911	0.0442423	-1.46384	5.13399	6.67441	0.0127726	0.0803414
ENSG00000070367.16	0.805688	4.81097	0.148635	0.357716	-0.805688	4.81097	2.23277	0.135111	0.301286	-0.807611	4.81097	1.91873	0.172188	0.368974
ENSG00000070371.16	1.51741	2.77793	0.100055	0.282955	-1.51741	2.77793	3.08612	0.0789629	0.216028	-1.52278	2.77793	2.53049	0.118013	0.299199
ENSG00000070388.11	-0.511896	1.05708	0.610066	0.80046	0.511896	1.05708	0.120855	0.728109	0.846117	0.485637	1.05708	0.124714	0.725472	0.847715
ENSG00000070404.10	1.26415	2.58157	0.29489	0.530986	-1.26415	2.58157	1.50584	0.219775	0.408761	-1.27144	2.58157	1.55117	0.218807	0.424787
ENSG00000070413.20	0.342819	6.44395	0.502376	0.719007	-0.342819	6.44395	0.478542	0.489084	0.670644	-0.342423	6.44395	0.515226	0.476249	0.668207
ENSG00000070423.18	0.221747	4.98258	0.711085	0.867286	-0.221747	4.98258	0.181954	0.6697	0.808057	-0.220345	4.98258	0.159708	0.691139	0.82706
ENSG00000070444.15	0.0886788	6.57383	0.882317	0.96874	-0.0886788	6.57383	0.0314341	0.859275	0.925991	-0.0882153	6.57383	0.0347562	0.852867	0.924162
ENSG00000070476.15	0.71577	5.75319	0.181629	0.404259	-0.71577	5.75319	1.81832	0.177513	0.35794	-0.714899	5.75319	1.89315	0.175021	0.372308
ENSG00000070495.14	1.57467	6.19772	0.000812052	0.0108734	-1.57467	6.19772	11.5213	0.00068802	0.00911595	-1.57511	6.19772	10.4413	0.00218972	0.025762
ENSG00000070501.12	1.01245	3.90707	0.0724103	0.231569	-1.01245	3.90707	3.21387	0.0730167	0.206523	-1.05166	3.90707	2.33876	0.132536	0.320171
ENSG00000070526.15	-0.183177	0.301474	0.945557	0.998991	0.183177	0.301474	0.00983763	0.920992	0.960064	0.220705	0.301474	0.0187379	0.891674	0.945237
ENSG00000070540.13	-0.271051	4.47017	0.611561	0.801525	0.271051	4.47017	0.300217	0.583747	0.745637	0.263637	4.47017	0.201373	0.655567	0.803462
ENSG00000070601.10	2.30229	1.61791	0.275463	0.509824	-2.30229	1.61791	2.18715	0.139166	0.306834	-2.36954	1.61791	2.74637	0.103781	0.276988
ENSG00000070610.14	0.745158	5.15603	0.135618	0.338718	-0.745158	5.15603	2.60419	0.106582	0.259947	-0.727971	5.15603	1.87881	0.176633	0.374281
ENSG00000070614.15	-0.711757	6.29759	0.0984627	0.280482	0.711757	6.29759	2.73647	0.0980813	0.246637	0.710975	6.29759	2.50987	0.119484	0.301387
ENSG00000070669.17	3.6963	2.15444	0.00286314	0.0276836	-3.6963	2.15444	10.4137	0.00125085	0.0140008	-3.69701	2.15444	8.71866	0.0048004	0.0434309
ENSG00000070718.12	-0.740689	2.9974	0.356849	0.594493	0.740689	2.9974	1.14459	0.284684	0.479846	0.701732	2.9974	0.702269	0.406038	0.608821
ENSG00000070729.13	2.31696	2.36469	0.0120136	0.0731017	-2.31696	2.36469	6.56683	0.0103897	0.0610722	-2.33139	2.36469	4.80163	0.0331525	0.139417
ENSG00000070731.10	0.178742	3.18644	0.927569	0.991488	-0.178742	3.18644	0.0365624	0.848359	0.919907	-0.18384	3.18644	0.0442016	0.834339	0.912826
ENSG00000070748.18	0.576586	0.993057	0.959145	1	-0.576586	0.993057	0.140406	0.707878	0.834001	-0.600524	0.993057	0.166713	0.684805	0.823828
ENSG00000070756.16	-0.869699	9.17569	0.0246684	0.116958	0.869699	9.17569	4.9937	0.0254397	0.107833	0.869176	9.17569	3.98674	0.0513561	0.183347
ENSG00000070759.17	1.31879	3.96288	0.0374706	0.154185	-1.31879	3.96288	4.39194	0.0361093	0.134814	-1.3443	3.96288	3.50603	0.0670399	0.214417
ENSG00000070761.8	2.80465	2.36496	0.00235229	0.0240511	-2.80465	2.36496	9.85793	0.00169102	0.0175676	-2.88152	2.36496	7.02897	0.0107339	0.0730378
ENSG00000070770.9	0.846586	5.2407	0.0699682	0.226864	-0.846586	5.2407	3.16708	0.0751367	0.210513	-0.870074	5.2407	2.65979	0.109241	0.285602
ENSG00000070778.13	0.159193	-0.162184	0.907645	0.981855	-0.159193	-0.162184	0.00720897	0.932336	0.966035	-0.1817	-0.162184	0.0127062	0.910706	0.956946
ENSG00000070785.16	1.53187	1.1786	0.204161	0.43416	-1.53187	1.1786	2.52691	0.111919	0.268108	-1.54057	1.1786	1.34722	0.251315	0.458605
ENSG00000070808.15	3.05208	1.96569	0.0534071	0.192163	-3.05208	1.96569	4.52068	0.0334875	0.128187	-2.90769	1.96569	4.76641	0.0337745	0.141229
ENSG00000070814.20	1.07512	6.51179	0.033699	0.143708	-1.07512	6.51179	4.63452	0.0313349	0.122957	-1.07521	6.51179	4.89329	0.0315908	0.135389
ENSG00000070831.17	0.181837	7.7931	0.687478	0.851441	-0.181837	7.7931	0.172573	0.677835	0.813684	-0.184688	7.7931	0.175846	0.676776	0.817709
ENSG00000070882.13	1.12915	3.66746	0.0941056	0.272596	-1.12915	3.66746	2.85119	0.0913065	0.235964	-1.1369	3.66746	2.36453	0.130469	0.31748
ENSG00000070915.9	1.40055	0.911023	0.542314	0.751409	-1.40055	0.911023	0.895582	0.343969	0.539368	-1.3992	0.911023	0.811117	0.372137	0.577165
ENSG00000070950.10	0.35966	3.45811	0.626666	0.811782	-0.35966	3.45811	0.309023	0.57828	0.741287	-0.355821	3.45811	0.223451	0.638494	0.7909
ENSG00000070961.15	-0.225013	5.86451	0.659718	0.832795	0.225013	5.86451	0.240794	0.623633	0.77658	0.216119	5.86451	0.202624	0.65457	0.802912
ENSG00000070985.13	0.677221	2.22762	0.576909	0.776137	-0.677221	2.22762	0.359122	0.548994	0.719109	-0.640681	2.22762	0.338837	0.563135	0.737319
ENSG00000071051.14	-2.08265	7.0207	1.10068e-06	4.6938e-05	2.08265	7.0207	24.0588	9.34363e-07	3.91977e-05	2.07831	7.0207	23.2793	1.37357e-05	0.000526308
ENSG00000071054.16	-0.156177	7.8385	0.68535	0.849689	0.156177	7.8385	0.156842	0.69208	0.823411	0.15355	7.8385	0.133424	0.716459	0.842799
ENSG00000071073.13	0.655897	4.76501	0.239868	0.473013	-0.655897	4.76501	1.44451	0.229411	0.419673	-0.661384	4.76501	1.27757	0.26378	0.47206
ENSG00000071082.11	0.382478	6.96885	0.352895	0.590574	-0.382478	6.96885	0.876973	0.349032	0.543742	-0.388461	6.96885	0.799703	0.375496	0.579992
ENSG00000071127.17	-1.66006	8.7674	5.90019e-05	0.00139443	1.66006	8.7674	16.1052	5.99197e-05	0.00132508	1.6594	8.7674	14.581	0.000373722	0.00723153
ENSG00000071189.21	0.240205	5.12301	0.696874	0.856771	-0.240205	5.12301	0.183336	0.668522	0.80741	-0.240185	5.12301	0.182606	0.670991	0.81373
ENSG00000071205.11	-3.16829	4.96273	2.75646e-09	2.4523e-07	3.16829	4.96273	32.1841	1.40237e-08	1.0004e-06	3.17521	4.96273	28.8895	2.04632e-06	0.000109989
ENSG00000071242.12	-0.0716275	3.247	0.915323	0.98594	0.0716275	3.247	0.00807237	0.928409	0.963708	0.0796561	3.247	0.00905721	0.924563	0.963568
ENSG00000071243.16	0.468326	3.92145	0.517037	0.730467	-0.468326	3.92145	0.559176	0.454593	0.640871	-0.469012	3.92145	0.450015	0.505436	0.692587
ENSG00000071246.11	-1.92277	3.73436	0.00783949	0.0548871	1.92277	3.73436	7.14196	0.00753007	0.0491216	1.92041	3.73436	6.28565	0.0154904	0.0888776
ENSG00000071282.12	-1.44941	0.527798	0.31007	0.54712	1.44941	0.527798	0.845712	0.357768	0.551399	1.50584	0.527798	0.896007	0.348438	0.555377
ENSG00000071462.11	1.42141	4.51812	0.029955	0.132411	-1.42141	4.51812	5.0507	0.024616	0.105533	-1.42159	4.51812	4.70406	0.0349071	0.143457
ENSG00000071537.14	1.18365	6.5895	0.00755693	0.0535629	-1.18365	6.5895	7.38488	0.00657743	0.0454751	-1.18424	6.5895	6.61323	0.0131643	0.0815131
ENSG00000071539.14	1.84011	2.46887	0.117506	0.310567	-1.84011	2.46887	3.30598	0.069028	0.199618	-1.84407	2.46887	2.8307	0.0987567	0.269431
ENSG00000071553.17	1.14514	6.11877	0.0129112	0.0765768	-1.14514	6.11877	6.43783	0.0111715	0.0641927	-1.14423	6.11877	5.67689	0.0210599	0.106157
ENSG00000071564.16	-0.133732	6.05611	0.783405	0.914908	0.133732	6.05611	0.0470711	0.828241	0.908827	0.122101	6.05611	0.0496063	0.824663	0.907563
ENSG00000071575.11	1.1523	3.78279	0.158662	0.372027	-1.1523	3.78279	2.06351	0.150862	0.322784	-1.12799	3.78279	2.07419	0.156085	0.349312
ENSG00000071626.16	0.596254	6.61304	0.317563	0.554019	-0.596254	6.61304	1.07752	0.299254	0.494655	-0.593556	6.61304	1.3482	0.251144	0.458457
ENSG00000071655.18	0.0247191	4.35372	0.99556	1	-0.0247191	4.35372	0.00156805	0.968413	0.985631	-0.0241673	4.35372	0.00143585	0.969925	0.986301
ENSG00000071794.16	-0.260503	3.35532	0.785739	0.916267	0.260503	3.35532	0.140763	0.707524	0.833839	0.24611	3.35532	0.102436	0.750268	0.864415
ENSG00000071859.15	0.718614	6.32778	0.106174	0.292713	-0.718614	6.32778	2.75561	0.0969141	0.244816	-0.71642	6.32778	2.42103	0.126067	0.3109
ENSG00000071889.16	-0.062527	3.66817	0.823548	0.93891	0.062527	3.66817	0.00918462	0.923651	0.961411	0.0735169	3.66817	0.0101236	0.92026	0.96079
ENSG00000071894.17	1.31441	5.40471	0.0168434	0.091175	-1.31441	5.40471	5.99891	0.0143147	0.0752947	-1.3138	5.40471	5.7442	0.0203501	0.103967
ENSG00000071909.18	-3.33893	1.06006	0.0738614	0.234731	3.33893	1.06006	3.47603	0.0622641	0.187885	3.42991	1.06006	4.41596	0.0407004	0.158262
ENSG00000071967.12	-0.934801	3.28563	0.232175	0.465795	0.934801	3.28563	1.36894	0.241995	0.432823	0.932	3.28563	1.26286	0.266514	0.474867
ENSG00000071994.10	0.042173	3.22846	0.914622	0.985889	-0.042173	3.22846	0.00415528	0.948603	0.974475	-0.0204058	3.22846	0.000688834	0.979167	0.990425
ENSG00000072041.17	5.69382	0.0621005	0.377128	0.6124	-5.69382	0.0621005	3.60066	0.0577567	0.179363	-5.57409	0.0621005	6.81416	0.0121198	0.0783033
ENSG00000072042.13	-2.27642	4.97092	8.12859e-06	0.000259445	2.27642	4.97092	19.4011	1.05948e-05	0.000312394	2.27432	4.97092	16.297	0.000187157	0.00426685
ENSG00000072062.13	0.381739	6.69182	0.3898	0.624826	-0.381739	6.69182	0.780728	0.376918	0.569795	-0.383284	6.69182	0.734339	0.395597	0.59844
ENSG00000072071.16	-0.337093	3.71258	0.536145	0.746423	0.337093	3.71258	0.268184	0.604553	0.761967	0.341097	3.71258	0.22994	0.633674	0.788146
ENSG00000072110.13	-1.40016	9.06952	0.00187421	0.0202926	1.40016	9.06952	9.62862	0.00191569	0.0193408	1.39962	9.06952	9.46039	0.00340994	0.0350323
ENSG00000072121.16	1.71267	5.65723	0.00128723	0.0154109	-1.71267	5.65723	10.6005	0.00113057	0.0129735	-1.71516	5.65723	10.1709	0.00247164	0.0279632
ENSG00000072133.11	1.73256	4.18987	0.149925	0.359542	-1.73256	4.18987	2.44161	0.118155	0.277253	-1.74831	4.18987	3.66844	0.0612202	0.203979
ENSG00000072134.15	1.32301	2.25997	0.180567	0.403053	-1.32301	2.25997	2.5915	0.107438	0.26146	-1.27909	2.25997	1.52419	0.222797	0.429501
ENSG00000072135.13	-1.92918	7.50929	5.92522e-06	0.000198533	1.92918	7.50929	20.4563	6.10082e-06	0.000197162	1.92889	7.50929	20.2414	4.1254e-05	0.00128493
ENSG00000072163.19	0.779373	1.37779	0.565763	0.7687	-0.779373	1.37779	0.409657	0.522144	0.698176	-0.795719	1.37779	0.364761	0.548623	0.725862
ENSG00000072195.15	0.187413	1.57236	0.984064	1	-0.187413	1.57236	0.022532	0.88068	0.938326	-0.172146	1.57236	0.0186286	0.891989	0.945364
ENSG00000072201.13	-2.30817	0.16178	0.23179	0.465333	2.30817	0.16178	1.3823	0.23971	0.430428	2.29695	0.16178	1.7943	0.269243	0.477529
ENSG00000072210.18	0.991826	3.13912	0.176436	0.397791	-0.991826	3.13912	2.02097	0.15514	0.328531	-1.00133	3.13912	1.46593	0.23172	0.438547
ENSG00000072274.13	-0.359592	6.02328	0.501991	0.718656	0.359592	6.02328	0.43297	0.510535	0.689225	0.362526	6.02328	0.510605	0.478223	0.669702
ENSG00000072310.17	0.997758	5.59048	0.110927	0.300779	-0.997758	5.59048	2.76732	0.0962072	0.243786	-0.999665	5.59048	3.19377	0.0800237	0.23827
ENSG00000072315.3	0.668168	0.63321	0.696644	0.856557	-0.668168	0.63321	0.289432	0.590585	0.750639	-0.819499	0.63321	0.2922	0.591231	0.75839
ENSG00000072364.13	1.43721	6.47998	0.000794254	0.0107115	-1.43721	6.47998	11.5102	0.000692148	0.00914202	-1.43912	6.47998	9.69431	0.00306525	0.032567
ENSG00000072401.15	1.86461	5.97869	0.000957113	0.0123984	-1.86461	5.97869	11.2759	0.000785192	0.00996647	-1.86362	5.97869	12.0119	0.00109955	0.0161644
ENSG00000072415.8	0.084144	3.80148	1	1	-0.084144	3.80148	0.0159548	0.899485	0.949344	-0.083813	3.80148	0.0133988	0.908315	0.955492
ENSG00000072422.17	-3.93962	5.36085	1.07179e-11	1.84348e-09	3.93962	5.36085	43.0991	5.20373e-11	7.2571e-09	3.92886	5.36085	44.4461	2.05431e-08	2.28782e-06
ENSG00000072501.17	1.03811	7.26399	0.0341882	0.145035	-1.03811	7.26399	4.66345	0.0308112	0.121766	-1.03809	7.26399	4.94967	0.0306696	0.132839
ENSG00000072506.12	1.16925	2.62596	0.0888678	0.263009	-1.16925	2.62596	2.84682	0.0915548	0.236251	-1.21892	2.62596	1.76508	0.190066	0.390266
ENSG00000072518.20	0.466182	6.6816	0.37212	0.608089	-0.466182	6.6816	0.861466	0.353329	0.547555	-0.466013	6.6816	0.959034	0.332177	0.540989
ENSG00000072571.20	0.156742	2.96994	0.90207	0.979445	-0.156742	2.96994	0.0375425	0.846365	0.919222	-0.156679	2.96994	0.0321183	0.858498	0.926811
ENSG00000072609.17	0.915283	6.45157	0.0470046	0.177182	-0.915283	6.45157	4.08601	0.0432397	0.15045	-0.915988	6.45157	3.85634	0.0551695	0.191528
ENSG00000072657.8	-2.25992	2.58595	0.0434437	0.168745	2.25992	2.58595	5.48757	0.0191522	0.0908042	2.26843	2.58595	4.48838	0.0391521	0.154375
ENSG00000072682.18	0.192385	3.74732	0.878182	0.966325	-0.192385	3.74732	0.0867132	0.768398	0.870566	-0.185801	3.74732	0.0652431	0.799448	0.892908
ENSG00000072694.20	1.93869	2.9566	0.071565	0.229983	-1.93869	2.9566	3.77319	0.0520802	0.169157	-1.92283	2.9566	3.9284	0.0530254	0.18702
ENSG00000072736.19	-0.317717	6.25818	0.458951	0.684071	0.317717	6.25818	0.553806	0.456767	0.642047	0.313883	6.25818	0.480903	0.491244	0.680489
ENSG00000072756.17	-0.17391	3.71025	0.787334	0.917288	0.17391	3.71025	0.116422	0.732948	0.849064	0.147793	3.71025	0.0478752	0.8277	0.909127
ENSG00000072778.20	1.22567	6.81957	0.0253308	0.118681	-1.22567	6.81957	5.2516	0.0219266	0.0981563	-1.22615	6.81957	6.03931	0.0175269	0.095577
ENSG00000072786.13	0.755914	8.83855	0.104646	0.289945	-0.755914	8.83855	2.75688	0.0968368	0.244811	-0.755727	8.83855	2.62137	0.111768	0.289811
ENSG00000072803.17	0.0303961	4.61266	1	1	-0.0303961	4.61266	0.00318251	0.955012	0.978151	-0.0256453	4.61266	0.00191022	0.965314	0.983946
ENSG00000072818.12	1.05788	7.27776	0.0374072	0.154047	-1.05788	7.27776	4.48619	0.0341698	0.130027	-1.05775	7.27776	4.96645	0.0304011	0.132268
ENSG00000072832.14	0.0123836	1.09867	0.910835	0.983451	-0.0123836	1.09867	5.67671e-05	0.993988	0.997122	-0.00673723	1.09867	1.71705e-05	0.99671	0.998206
ENSG00000072840.13	-1.35193	0.507146	0.483596	0.702917	1.35193	0.507146	0.729037	0.393196	0.585088	1.30872	0.507146	0.67129	0.416517	0.618415
ENSG00000072849.11	1.44535	3.42917	0.0371561	0.153299	-1.44535	3.42917	4.36296	0.0367285	0.136067	-1.47321	3.42917	3.4398	0.0695858	0.219003
ENSG00000072858.10	-0.188383	3.61235	0.697343	0.857008	0.188383	3.61235	0.0662113	0.796935	0.887969	0.184873	3.61235	0.0589546	0.809156	0.898094
ENSG00000072864.15	-0.0488932	6.04316	0.914775	0.985902	0.0488932	6.04316	0.0105284	0.918274	0.958781	0.0479516	6.04316	0.0100336	0.920614	0.960921
ENSG00000072952.18	0.0350317	5.09862	0.947821	0.99995	-0.0350317	5.09862	0.0036806	0.951624	0.976089	-0.0322164	5.09862	0.00317325	0.955304	0.979702
ENSG00000072954.7	1.61714	1.06583	0.490605	0.710112	-1.61714	1.06583	0.972268	0.324115	0.520095	-1.59856	1.06583	1.13643	0.291563	0.501721
ENSG00000072958.8	0.453864	5.41953	0.306445	0.542766	-0.453864	5.41953	1.05756	0.303773	0.499171	-0.463876	5.41953	0.846214	0.362073	0.568398
ENSG00000073008.15	1.26288	2.27021	0.185321	0.409706	-1.26288	2.27021	2.38771	0.122293	0.283609	-1.26223	2.27021	1.51591	0.224039	0.430662
ENSG00000073050.11	0.803876	4.02987	0.31088	0.54805	-0.803876	4.02987	1.43293	0.231286	0.42144	-0.805834	4.02987	1.26001	0.267047	0.475432
ENSG00000073060.16	1.17172	2.43331	0.335871	0.572823	-1.17172	2.43331	1.10803	0.292511	0.487886	-1.10405	2.43331	1.02493	0.31626	0.525859
ENSG00000073067.14	1.66935	0.469095	0.670424	0.840337	-1.66935	0.469095	0.623824	0.42963	0.618878	-1.6385	0.469095	0.913043	0.343937	0.551496
ENSG00000073111.14	1.81401	5.0116	0.00829751	0.0568594	-1.81401	5.0116	7.34071	0.00674102	0.0460499	-1.80894	5.0116	7.84266	0.00725125	0.0573579
ENSG00000073146.16	2.52546	1.79607	0.0729987	0.233042	-2.52546	1.79607	3.85701	0.0495385	0.163788	-2.49559	1.79607	3.54897	0.0654439	0.211321
ENSG00000073150.13	-0.615834	4.80472	0.314172	0.551117	0.615834	4.80472	0.925434	0.336052	0.532129	0.609192	4.80472	1.02363	0.316563	0.525907
ENSG00000073169.14	0.17641	4.92426	0.828029	0.94131	-0.17641	4.92426	0.0941077	0.759019	0.865069	-0.178487	4.92426	0.0963279	0.757581	0.868334
ENSG00000073331.18	2.03316	5.71543	0.000776098	0.0105386	-2.03316	5.71543	11.7311	0.000614654	0.00833905	-2.03101	5.71543	12.6394	0.000840414	0.0132481
ENSG00000073350.13	0.447971	3.57582	0.531943	0.743399	-0.447971	3.57582	0.388143	0.533277	0.707744	-0.446479	3.57582	0.340392	0.562244	0.736726
ENSG00000073417.15	0.579064	3.2346	0.625086	0.810753	-0.579064	3.2346	0.377245	0.539081	0.711847	-0.579703	3.2346	0.434815	0.512682	0.698161
ENSG00000073464.12	-1.95742	3.70542	0.0010943	0.0137054	1.95742	3.70542	10.8233	0.00100233	0.0119127	1.94047	3.70542	7.42819	0.00884466	0.0646742
ENSG00000073536.18	0.918459	1.69002	0.447462	0.67492	-0.918459	1.69002	0.809952	0.368135	0.561727	-0.944867	1.69002	0.626308	0.432477	0.631937
ENSG00000073578.17	1.74896	2.98498	0.0568071	0.199743	-1.74896	2.98498	4.56998	0.0325369	0.125886	-1.74476	2.98498	3.60804	0.0633167	0.207641
ENSG00000073584.20	0.0276472	2.17788	0.958209	1	-0.0276472	2.17788	0.00110064	0.973534	0.988088	-0.0331083	2.17788	0.00107798	0.97394	0.988029
ENSG00000073605.18	0.795512	4.25053	0.279605	0.514047	-0.795512	4.25053	1.15316	0.282889	0.477705	-0.763211	4.25053	1.16103	0.286459	0.495863
ENSG00000073614.12	1.03299	6.68408	0.00942757	0.0620506	-1.03299	6.68408	6.92307	0.00850906	0.0533289	-1.03315	6.68408	5.50721	0.0229693	0.111497
ENSG00000073670.14	1.83434	4.14637	0.0738497	0.234731	-1.83434	4.14637	3.65957	0.0557481	0.175796	-1.86565	4.14637	4.86686	0.0320328	0.13664
ENSG00000073711.11	1.68754	1.15678	0.309951	0.547035	-1.68754	1.15678	1.60863	0.204685	0.391117	-1.70473	1.15678	1.43444	0.236726	0.442949
ENSG00000073737.16	3.32663	4.77727	0.000317954	0.00526972	-3.32663	4.77727	14.3542	0.00015144	0.00280754	-3.3689	4.77727	18.1229	9.17675e-05	0.00239555
ENSG00000073756.12	0.341992	4.43894	0.680705	0.846447	-0.341992	4.43894	0.231633	0.630315	0.78152	-0.337758	4.43894	0.250575	0.618882	0.777937
ENSG00000073792.15	-4.41033	6.16738	3.4286e-14	1.84093e-11	4.41033	6.16738	55.4351	9.65959e-14	4.04137e-11	4.38882	6.16738	60.929	3.47645e-10	9.85833e-08
ENSG00000073803.14	1.6952	3.19333	0.0302008	0.133231	-1.6952	3.19333	4.47775	0.0343389	0.130478	-1.70155	3.19333	3.75809	0.0582469	0.198037
ENSG00000073849.15	-0.145994	6.05816	0.749413	0.89399	0.145994	6.05816	0.0892117	0.765182	0.868275	0.145901	6.05816	0.0913143	0.763775	0.87147
ENSG00000073861.3	0.0631652	3.42099	0.972979	1	-0.0631652	3.42099	0.0069556	0.933533	0.966693	-0.0580928	3.42099	0.00519123	0.942851	0.973371
ENSG00000073910.21	-0.422037	4.70607	0.420164	0.650824	0.422037	4.70607	0.662476	0.415687	0.605689	0.418799	4.70607	0.540719	0.465594	0.660078
ENSG00000073921.18	-0.0468582	7.71173	0.902838	0.979824	0.0468582	7.71173	0.0133686	0.907952	0.954895	0.0434413	7.71173	0.0104602	0.91895	0.960199
ENSG00000073969.18	1.58417	4.38103	0.00362181	0.0324481	-1.58417	4.38103	8.28416	0.00399924	0.0325187	-1.6174	4.38103	6.29204	0.0154411	0.0887302
ENSG00000074047.21	1.38937	0.498184	0.562768	0.767394	-1.38937	0.498184	0.706596	0.400576	0.592143	-1.39288	0.498184	0.721101	0.399858	0.602468
ENSG00000074054.18	0.743831	5.89034	0.109378	0.29804	-0.743831	5.89034	2.72685	0.0986737	0.247403	-0.741218	5.89034	2.34497	0.132034	0.319626
ENSG00000074071.14	0.92837	3.77436	0.148873	0.358001	-0.92837	3.77436	2.49511	0.1142	0.27145	-0.920878	3.77436	1.65867	0.203752	0.405878
ENSG00000074181.9	2.72466	1.81174	0.0609163	0.208324	-2.72466	1.81174	4.5268	0.033368	0.128046	-2.72095	1.81174	4.36673	0.0417905	0.160845
ENSG00000074201.8	-0.38172	5.16985	0.479256	0.69893	0.38172	5.16985	0.567357	0.451311	0.638018	0.373995	5.16985	0.49348	0.485659	0.675817
ENSG00000074211.14	1.87548	1.61283	0.112625	0.303021	-1.87548	1.61283	3.15725	0.0755904	0.211166	-1.88798	1.61283	2.20403	0.143971	0.334215
ENSG00000074219.13	-0.0396132	0.685565	0.936376	0.994723	0.0396132	0.685565	0.000739129	0.978311	0.990373	0.0369649	0.685565	0.000619767	0.980238	0.990864
ENSG00000074266.20	1.72333	3.87318	0.0244695	0.116468	-1.72333	3.87318	5.54312	0.0185535	0.0888639	-1.7225	3.87318	5.10882	0.0282221	0.125666
ENSG00000074276.10	2.83795	2.24335	0.059275	0.205137	-2.83795	2.24335	4.27488	0.0386796	0.140116	-2.74208	2.24335	4.84616	0.0323836	0.137304
ENSG00000074319.13	1.19799	5.33556	0.0226994	0.110712	-1.19799	5.33556	5.336	0.0208894	0.0955698	-1.20189	5.33556	4.88756	0.0316861	0.135535
ENSG00000074356.17	1.03673	5.76667	0.0212495	0.106248	-1.03673	5.76667	5.49249	0.0190983	0.090632	-1.03625	5.76667	4.48272	0.0392707	0.154645
ENSG00000074370.18	-0.752694	8.89441	0.100151	0.282955	0.752694	8.89441	2.61093	0.106129	0.25917	0.753935	8.89441	2.6898	0.107313	0.282207
ENSG00000074410.14	3.96461	0.870874	0.118899	0.312701	-3.96461	0.870874	4.17607	0.0409987	0.145631	-3.96198	0.870874	4.76004	0.0338885	0.141476
ENSG00000074416.14	-1.95013	6.36144	3.90485e-05	0.000987697	1.95013	6.36144	17.3275	3.146e-05	0.000789835	1.94828	6.36144	17.6354	0.000110756	0.00276533
ENSG00000074527.12	1.56695	3.00525	0.0953876	0.274921	-1.56695	3.00525	2.89056	0.0890997	0.232501	-1.5391	3.00525	2.67832	0.108046	0.283531
ENSG00000074582.14	1.35993	1.42303	0.214092	0.44527	-1.35993	1.42303	2.00471	0.156811	0.330984	-1.34048	1.42303	1.13687	0.291471	0.501721
ENSG00000074590.13	1.15997	2.46151	0.365765	0.603016	-1.15997	2.46151	1.04405	0.306882	0.502595	-1.13255	2.46151	1.06243	0.307655	0.517945
ENSG00000074603.19	0.00328957	5.07591	1	1	-0.00328957	5.07591	5.59865e-05	0.99403	0.997122	-0.00481518	5.07591	8.67297e-05	0.992607	0.996146
ENSG00000074621.14	1.77084	3.10666	0.0114841	0.0708942	-1.77084	3.10666	6.33776	0.0118194	0.0666221	-1.81658	3.10666	4.4333	0.0403237	0.157351
ENSG00000074657.13	2.63833	4.36365	0.000805345	0.0108218	-2.63833	4.36365	11.8892	0.000564595	0.00781048	-2.62928	4.36365	12.7042	0.000817547	0.0129403
ENSG00000074660.16	-0.269562	6.02223	0.5969	0.790962	0.269562	6.02223	0.252842	0.615081	0.770412	0.269315	6.02223	0.288994	0.593267	0.759554
ENSG00000074695.6	1.37292	5.7193	0.0564484	0.198822	-1.37292	5.7193	4.01089	0.0452072	0.154848	-1.38463	5.7193	5.20062	0.0269065	0.122665
ENSG00000074696.13	2.16546	3.20442	0.0276231	0.125829	-2.16546	3.20442	5.15085	0.0232351	0.101604	-2.13679	3.20442	5.24902	0.0262396	0.1213
ENSG00000074706.13	-0.174493	4.8626	0.793984	0.920872	0.174493	4.8626	0.0881395	0.766556	0.86907	0.177691	4.8626	0.091841	0.763116	0.871162
ENSG00000074755.15	0.426027	7.29614	0.368041	0.604174	-0.426027	7.29614	0.917555	0.338118	0.533979	-0.423588	7.29614	0.899698	0.347456	0.554497
ENSG00000074771.3	4.98787	-0.275647	0.326884	0.563555	-4.98787	-0.275647	4.42044	0.0355109	0.133198	-4.98787	-0.275647	5.77059	0.0203309	0.103937
ENSG00000074800.16	0.357046	7.46335	0.381746	0.617301	-0.357046	7.46335	0.801099	0.370765	0.564239	-0.359854	7.46335	0.709681	0.403589	0.606441
ENSG00000074803.19	2.96833	1.09548	0.100542	0.28359	-2.96833	1.09548	3.88837	0.0486215	0.162107	-2.98022	1.09548	3.55679	0.065158	0.211014
ENSG00000074842.7	3.08003	4.66122	4.76482e-05	0.0011634	-3.08003	4.66122	17.2304	3.31098e-05	0.000826677	-3.06965	4.66122	17.8949	0.000100185	0.00255919
ENSG00000074855.11	0.151479	3.8838	0.90008	0.978595	-0.151479	3.8838	0.0448962	0.832195	0.911217	-0.152727	3.8838	0.0441418	0.83445	0.912882
ENSG00000074935.14	1.00906	1.52587	0.572731	0.773736	-1.00906	1.52587	0.815566	0.36648	0.559754	-0.995894	1.52587	0.626863	0.432274	0.63176
ENSG00000074964.17	-1.09343	2.16386	0.256492	0.490305	1.09343	2.16386	1.5555	0.212326	0.400045	1.05934	2.16386	1.03465	0.313999	0.524178
ENSG00000074966.11	-0.0576266	3.08141	0.958869	1	0.0576266	3.08141	0.00419309	0.94837	0.974301	0.0890133	3.08141	0.0100682	0.920478	0.960921
ENSG00000075043.18	1.73639	1.64108	0.396798	0.63077	-1.73639	1.64108	1.28433	0.257095	0.449547	-1.83735	1.64108	1.76968	0.189499	0.389723
ENSG00000075073.14	-1.59456	0.49267	0.336562	0.573471	1.59456	0.49267	0.986674	0.320557	0.516897	1.51786	0.49267	0.871801	0.354975	0.561361
ENSG00000075089.9	0.592023	1.9605	0.633206	0.815546	-0.592023	1.9605	0.405862	0.524077	0.699794	-0.60806	1.9605	0.306245	0.582477	0.752068
ENSG00000075131.10	0.647008	2.16984	0.652504	0.828178	-0.647008	2.16984	0.498371	0.480217	0.662766	-0.626953	2.16984	0.346798	0.558601	0.73382
ENSG00000075142.13	1.50402	3.91062	0.0149612	0.0844331	-1.50402	3.91062	6.07604	0.0137028	0.0733215	-1.51804	3.91062	4.6168	0.0365612	0.147811
ENSG00000075151.20	-0.440904	7.6288	0.279544	0.514041	0.440904	7.6288	1.16388	0.280663	0.475504	0.438114	7.6288	1.07079	0.30578	0.516182
ENSG00000075188.9	2.01561	1.92259	0.0369494	0.152772	-2.01561	1.92259	5.80607	0.015971	0.0809162	-2.00028	1.92259	3.0821	0.0853251	0.246286
ENSG00000075213.11	0.56025	1.11085	0.992555	1	-0.56025	1.11085	0.076625	0.781924	0.878388	-0.757791	1.11085	0.225204	0.637183	0.790225
ENSG00000075218.19	2.59406	2.84598	0.00134247	0.0159245	-2.59406	2.84598	11.0379	0.000892665	0.0109732	-2.59915	2.84598	7.38375	0.0090363	0.0654887
ENSG00000075223.14	-1.46128	1.1049	0.514756	0.728642	1.46128	1.1049	0.770752	0.379985	0.572654	1.59987	1.1049	1.04045	0.31266	0.522846
ENSG00000075234.17	1.86731	4.37911	0.00147427	0.0169964	-1.86731	4.37911	10.3035	0.00132776	0.0145667	-1.88305	4.37911	8.3113	0.00580842	0.0492952
ENSG00000075239.13	1.63382	2.69463	0.0445751	0.171605	-1.63382	2.69463	4.05647	0.0440024	0.152478	-1.67345	2.69463	2.99986	0.0894798	0.253294
ENSG00000075240.17	1.23998	4.9231	0.0101757	0.0650103	-1.23998	4.9231	6.71561	0.00955728	0.0575672	-1.25143	4.9231	5.02371	0.0295036	0.129528
ENSG00000075275.16	1.69449	3.46808	0.0136778	0.07933	-1.69449	3.46808	5.86387	0.0154548	0.0791922	-1.72849	3.46808	4.64434	0.0360302	0.146583
ENSG00000075290.7	0.665128	-0.111699	1	1	-0.665128	-0.111699	0.11666	0.732686	0.848886	-0.66316	-0.111699	0.145474	0.704525	0.835905
ENSG00000075292.19	0.137345	5.91871	0.763787	0.902001	-0.137345	5.91871	0.102818	0.748474	0.858505	-0.139221	5.91871	0.0885537	0.767265	0.873182
ENSG00000075303.13	1.2634	3.35059	0.141595	0.347533	-1.2634	3.35059	2.31182	0.128393	0.292222	-1.25512	3.35059	2.08283	0.155243	0.348132
ENSG00000075336.12	1.46644	2.14365	0.183043	0.406249	-1.46644	2.14365	2.19762	0.138224	0.305717	-1.4769	2.14365	1.69841	0.198506	0.399802
ENSG00000075340.23	-2.32504	3.20999	0.00392015	0.0343041	2.32504	3.20999	8.47468	0.00360124	0.0301173	2.32781	3.20999	7.58364	0.00820743	0.0617185
ENSG00000075391.16	0.772058	2.63054	0.453568	0.679891	-0.772058	2.63054	0.522354	0.469839	0.653822	-0.648966	2.63054	0.371169	0.545145	0.723247
ENSG00000075399.14	1.24295	5.94378	0.00973144	0.0632953	-1.24295	5.94378	6.92232	0.00851265	0.0533289	-1.2443	5.94378	6.27014	0.0156109	0.0892559
ENSG00000075407.18	1.92968	2.65423	0.0151578	0.0850155	-1.92968	2.65423	6.07421	0.0137169	0.0733387	-1.98179	2.65423	4.27779	0.0438415	0.165771
ENSG00000075413.18	-0.396747	6.92685	0.314186	0.551117	0.396747	6.92685	0.985613	0.320817	0.517043	0.396828	6.92685	0.873247	0.35458	0.561007
ENSG00000075415.12	1.34053	6.39179	0.00421916	0.0360318	-1.34053	6.39179	8.38016	0.00379338	0.0312183	-1.34254	6.39179	7.83744	0.00726932	0.0574715
ENSG00000075420.13	2.00476	8.21352	1.6118e-05	0.000460346	-2.00476	8.21352	18.9914	1.31308e-05	0.000377113	-2.00629	8.21352	17.7421	0.000106274	0.00268373
ENSG00000075426.12	1.59264	8.90383	0.00388574	0.0340993	-1.59264	8.90383	8.62345	0.00331862	0.0285257	-1.59274	8.90383	9.53717	0.00329251	0.0342528
ENSG00000075539.14	0.539283	5.78095	0.20844	0.438817	-0.539283	5.78095	1.64022	0.200295	0.385691	-0.542341	5.78095	1.29737	0.26016	0.468278
ENSG00000075568.17	1.75176	6.35798	0.000197787	0.00364059	-1.75176	6.35798	14.0997	0.000173371	0.00310317	-1.75557	6.35798	12.9368	0.000740792	0.0119328
ENSG00000075618.18	1.72414	3.1653	0.0394508	0.15882	-1.72414	3.1653	4.63502	0.0313258	0.122952	-1.72442	3.1653	3.97278	0.0517503	0.184265
ENSG00000075624.16	-1.45424	13.3659	0.010394	0.0660774	1.45424	13.3659	6.50526	0.0107556	0.0626396	1.45416	13.3659	5.79289	0.0198527	0.102447
ENSG00000075643.6	5.44971	0.261752	0.220594	0.452711	-5.44971	0.261752	5.35115	0.0207086	0.0951244	-5.44935	0.261752	7.34099	0.00939611	0.0674325
ENSG00000075651.16	1.33204	3.40274	0.0314292	0.136702	-1.33204	3.40274	4.75456	0.0292207	0.117643	-1.3768	3.40274	3.12715	0.0831407	0.243431
ENSG00000075702.18	2.23336	4.34017	0.00829558	0.0568594	-2.23336	4.34017	7.82985	0.00513903	0.0384208	-2.25983	4.34017	8.80274	0.00461637	0.0425592
ENSG00000075711.21	-0.301912	5.70762	0.513067	0.727893	0.301912	5.70762	0.40196	0.526079	0.701252	0.300613	5.70762	0.367689	0.547029	0.724566
ENSG00000075785.12	0.98105	7.8271	0.0431299	0.167836	-0.98105	7.8271	4.22247	0.0398922	0.143212	-0.981962	7.8271	4.45677	0.0398199	0.155997
ENSG00000075790.10	-1.10124	3.36145	0.0435257	0.168824	1.10124	3.36145	2.92829	0.0870395	0.229572	1.13453	3.36145	2.18091	0.146045	0.336513
ENSG00000075826.17	1.20748	3.13555	0.174084	0.394696	-1.20748	3.13555	2.38018	0.122883	0.284212	-1.20671	3.13555	1.94963	0.168838	0.364418
ENSG00000075856.12	1.35931	5.45983	0.0212364	0.106248	-1.35931	5.45983	5.67314	0.0172266	0.0849261	-1.35994	5.45983	5.92067	0.0186081	0.0985471
ENSG00000075884.14	0.969762	5.61075	0.0883769	0.262148	-0.969762	5.61075	2.99679	0.0834296	0.224061	-0.966886	5.61075	3.16655	0.0812812	0.240462
ENSG00000075891.21	2.47841	1.60524	0.147194	0.355691	-2.47841	1.60524	3.07194	0.0796545	0.217411	-2.48984	1.60524	3.02923	0.0879709	0.250744
ENSG00000075914.13	1.34147	3.16826	0.126814	0.325735	-1.34147	3.16826	2.65307	0.10335	0.254714	-1.33996	3.16826	2.32787	0.13342	0.321355
ENSG00000075945.13	-2.33499	5.21515	6.6423e-06	0.000219707	2.33499	5.21515	21.2847	3.95884e-06	0.000136184	2.3251	5.21515	18.9156	6.78149e-05	0.00186461
ENSG00000075975.16	1.1504	3.55614	0.12391	0.320932	-1.1504	3.55614	2.32466	0.127338	0.29048	-1.1443	3.55614	2.06551	0.156936	0.350119
ENSG00000076003.5	-0.0217338	5.10691	0.929646	0.991922	0.0217338	5.10691	0.00141212	0.970024	0.986271	0.0205576	5.10691	0.00132627	0.971095	0.986712
ENSG00000076043.10	-1.37484	3.67232	0.0463114	0.176003	1.37484	3.67232	3.68706	0.054836	0.174268	1.37498	3.67232	3.33442	0.0738598	0.22699
ENSG00000076053.10	1.0223	3.24036	0.269071	0.503837	-1.0223	3.24036	1.32393	0.249888	0.44128	-1.00255	3.24036	1.31263	0.257411	0.465505
ENSG00000076067.13	1.71932	2.68635	0.0700242	0.226963	-1.71932	2.68635	4.21495	0.0400692	0.143491	-1.703	2.68635	3.09996	0.0844516	0.244861
ENSG00000076108.11	1.36218	8.49677	0.00469951	0.039112	-1.36218	8.49677	8.2594	0.00405414	0.0328061	-1.36149	8.49677	8.16893	0.00621155	0.0514472
ENSG00000076201.15	1.24001	6.00542	0.0149957	0.084535	-1.24001	6.00542	6.08409	0.0136405	0.0731399	-1.24121	6.00542	6.03861	0.0175331	0.095577
ENSG00000076242.14	1.84832	3.92729	0.00544744	0.0432555	-1.84832	3.92729	8.14748	0.00431211	0.0340569	-1.86375	3.92729	6.27431	0.0155784	0.0891838
ENSG00000076248.10	1.01662	1.75897	0.383185	0.618599	-1.01662	1.75897	1.06341	0.302439	0.498111	-1.01033	1.75897	0.769884	0.384478	0.58823
ENSG00000076258.10	5.41907	0.201117	0.348984	0.586857	-5.41907	0.201117	3.8901	0.0485716	0.162107	-5.35987	0.201117	6.79513	0.0122327	0.0785555
ENSG00000076321.11	1.31882	2.69197	0.111828	0.301848	-1.31882	2.69197	2.8025	0.0941173	0.240538	-1.32276	2.69197	2.02608	0.160872	0.354273
ENSG00000076344.16	-1.78994	0.900461	0.251184	0.484527	1.78994	0.900461	1.10728	0.292675	0.487949	1.74524	0.900461	1.28934	0.261621	0.469869
ENSG00000076351.13	0.579759	1.20182	0.8632	0.958492	-0.579759	1.20182	0.241	0.623484	0.776551	-0.5616	1.20182	0.180625	0.672673	0.814715
ENSG00000076356.7	-0.0852577	4.00155	0.920669	0.988072	0.0852577	4.00155	0.0114692	0.914714	0.957628	0.107629	4.00155	0.0212296	0.884745	0.941231
ENSG00000076382.17	2.38482	4.16677	0.000883215	0.0115842	-2.38482	4.16677	11.9234	0.000554334	0.00769604	-2.38438	4.16677	10.875	0.00180605	0.0228226
ENSG00000076513.16	0.327829	6.69697	0.436617	0.66592	-0.327829	6.69697	0.654237	0.418602	0.608504	-0.328173	6.69697	0.56161	0.457148	0.653671
ENSG00000076554.15	2.59572	4.31446	0.00100464	0.012821	-2.59572	4.31446	11.2564	0.000793487	0.0100271	-2.5877	4.31446	11.7478	0.00123258	0.017537
ENSG00000076555.15	0.57854	3.41622	0.381941	0.617553	-0.57854	3.41622	0.70712	0.400402	0.591998	-0.589615	3.41622	0.568624	0.454367	0.651139
ENSG00000076604.15	2.47479	3.2089	0.0106658	0.0672806	-2.47479	3.2089	7.28599	0.00694946	0.0468544	-2.47933	3.2089	7.03904	0.0106813	0.0727757
ENSG00000076641.4	2.38084	7.54696	6.47798e-06	0.000214731	-2.38084	7.54696	20.7808	5.14969e-06	0.000168535	-2.38123	7.54696	22.4317	1.85707e-05	0.000660935
ENSG00000076650.6	0.798958	3.17361	0.217688	0.449454	-0.798958	3.17361	1.74454	0.186565	0.370095	-0.828181	3.17361	1.07378	0.305112	0.515401
ENSG00000076662.10	0.0707311	7.76119	0.910791	0.983451	-0.0707311	7.76119	0.0208389	0.885219	0.940959	-0.0707084	7.76119	0.0236724	0.878345	0.937994
ENSG00000076685.18	1.33187	6.11409	0.00793799	0.0553016	-1.33187	6.11409	7.10312	0.00769501	0.0497988	-1.33602	6.11409	7.04742	0.0106378	0.0725749
ENSG00000076706.17	1.87379	2.57709	0.0600973	0.207035	-1.87379	2.57709	4.31286	0.0378252	0.138196	-1.87109	2.57709	3.51055	0.0668697	0.214138
ENSG00000076770.14	-5.78305	8.30835	1.96068e-18	7.58784e-15	5.78305	8.30835	75.8342	3.08504e-18	1.19391e-14	5.77297	8.30835	99.9663	1.74489e-13	6.75273e-10
ENSG00000076826.9	1.36128	1.76559	0.360447	0.598554	-1.36128	1.76559	1.47135	0.225133	0.414591	-1.35579	1.76559	1.24959	0.269009	0.477224
ENSG00000076864.19	-1.8035	6.41378	0.00114359	0.0141058	1.8035	6.41378	10.4882	0.00120141	0.0135949	1.80023	6.41378	13.1225	0.000684914	0.0112912
ENSG00000076924.12	1.47633	5.92689	0.02482	0.117401	-1.47633	5.92689	5.3666	0.0205259	0.0945767	-1.47989	5.92689	6.76187	0.0122342	0.0785555
ENSG00000076928.17	0.262512	9.35799	0.635895	0.81758	-0.262512	9.35799	0.259851	0.610223	0.766734	-0.262484	9.35799	0.27958	0.599332	0.763971
ENSG00000076944.16	1.32056	7.69622	0.00247447	0.0249868	-1.32056	7.69622	9.39158	0.00217984	0.0213569	-1.32141	7.69622	8.62697	0.00500995	0.0447255
ENSG00000076984.17	-0.0477742	5.78773	0.88213	0.96874	0.0477742	5.78773	0.00909641	0.924017	0.96147	0.048249	5.78773	0.00920043	0.923971	0.96317
ENSG00000077044.10	0.160583	7.37503	0.706718	0.863797	-0.160583	7.37503	0.166557	0.68319	0.817547	-0.159367	7.37503	0.142739	0.707183	0.837774
ENSG00000077063.11	4.57177	0.686979	0.0996853	0.282324	-4.57177	0.686979	3.6858	0.0548776	0.174329	-4.45234	0.686979	5.16822	0.0273632	0.123559
ENSG00000077080.9	-0.900356	-0.0878241	0.670096	0.84024	0.900356	-0.0878241	0.162372	0.686982	0.820072	0.838725	-0.0878241	0.229942	0.633672	0.788146
ENSG00000077097.15	0.551371	6.17214	0.239419	0.472711	-0.551371	6.17214	1.41606	0.234054	0.424369	-0.554984	6.17214	1.35236	0.250425	0.457629
ENSG00000077147.16	0.80168	6.85967	0.0898379	0.264843	-0.80168	6.85967	2.95464	0.0856313	0.227496	-0.803102	6.85967	3.00576	0.0891743	0.252928
ENSG00000077150.20	1.74513	7.74404	0.0038747	0.0340218	-1.74513	7.74404	8.70791	0.00316832	0.0276679	-1.74611	7.74404	11.1232	0.0016189	0.0211304
ENSG00000077152.11	2.38913	0.229378	0.500327	0.717335	-2.38913	0.229378	1.68582	0.194153	0.378239	-2.33734	0.229378	1.74737	0.192265	0.393071
ENSG00000077157.22	0.125788	4.83957	0.886797	0.971798	-0.125788	4.83957	0.0473672	0.827709	0.908526	-0.126153	4.83957	0.0469901	0.829274	0.909692
ENSG00000077232.18	1.18642	4.52801	0.0441902	0.170594	-1.18642	4.52801	4.13189	0.0420824	0.147785	-1.1902	4.52801	3.61151	0.0631941	0.207539
ENSG00000077235.18	0.921353	6.30628	0.10049	0.28359	-0.921353	6.30628	2.91659	0.0876731	0.230275	-0.923138	6.30628	3.26715	0.0767395	0.232289
ENSG00000077238.14	1.85561	7.84768	0.000902075	0.0117543	-1.85561	7.84768	11.3474	0.000755544	0.00966965	-1.85458	7.84768	13.3322	0.000627122	0.0106329
ENSG00000077254.14	-0.743319	5.91872	0.0636484	0.214005	0.743319	5.91872	3.41649	0.0645482	0.191456	0.744306	5.91872	2.69048	0.10727	0.282207
ENSG00000077264.15	2.81929	0.496367	0.371985	0.607996	-2.81929	0.496367	1.35888	0.243732	0.434623	-2.62014	0.496367	1.95446	0.168321	0.364013
ENSG00000077312.9	1.09299	3.41271	0.0699257	0.226864	-1.09299	3.41271	3.32889	0.0680726	0.197853	-1.10517	3.41271	2.14865	0.148999	0.340446
ENSG00000077327.16	3.2272	0.402167	0.165288	0.381832	-3.2272	0.402167	3.15737	0.075585	0.211166	-3.20545	0.402167	3.22782	0.0784807	0.235579
ENSG00000077348.9	3.16741	1.65439	0.0220828	0.108756	-3.16741	1.65439	6.08829	0.0136081	0.0730168	-3.16534	1.65439	5.25875	0.0261077	0.12093
ENSG00000077380.15	0.268498	4.5206	0.685719	0.850079	-0.268498	4.5206	0.206806	0.649282	0.794788	-0.270216	4.5206	0.182077	0.671439	0.813802
ENSG00000077420.16	0.84949	7.60031	0.0916851	0.268499	-0.84949	7.60031	2.94794	0.085987	0.227963	-0.84939	7.60031	3.26897	0.0766598	0.232141
ENSG00000077454.16	-0.00772212	7.32688	0.963256	1	0.00772212	7.32688	0.000237255	0.987711	0.994359	0.00743274	7.32688	0.000256601	0.987284	0.994319
ENSG00000077458.13	0.918119	4.73508	0.186194	0.410817	-0.918119	4.73508	1.76054	0.184557	0.367736	-0.896157	4.73508	1.85023	0.1799	0.377628
ENSG00000077463.15	1.25599	3.81039	0.0708348	0.228633	-1.25599	3.81039	3.52272	0.0605329	0.184537	-1.2607	3.81039	2.83639	0.0984272	0.268868
ENSG00000077514.8	1.57827	3.54804	0.0282604	0.127804	-1.57827	3.54804	4.94062	0.0262327	0.109752	-1.59118	3.54804	4.01098	0.0506797	0.181644
ENSG00000077522.13	2.44871	0.709611	0.553282	0.759633	-2.44871	0.709611	0.837441	0.36013	0.553513	-2.68137	0.709611	1.87055	0.177571	0.375518
ENSG00000077549.18	-0.654578	7.4415	0.0855638	0.25714	0.654578	7.4415	2.97337	0.0846451	0.225876	0.650536	7.4415	2.49309	0.120697	0.303162
ENSG00000077585.14	-1.11784	3.29864	0.0579526	0.202142	1.11784	3.29864	3.3853	0.0657802	0.193405	1.13652	3.29864	2.24984	0.13996	0.329664
ENSG00000077616.11	-3.17684	-0.0410031	0.183753	0.407287	3.17684	-0.0410031	2.6002	0.106851	0.260513	3.24092	-0.0410031	3.14379	0.0823494	0.242259
ENSG00000077684.16	0.772872	5.85368	0.128468	0.328112	-0.772872	5.85368	2.38387	0.122593	0.283926	-0.775	5.85368	2.35135	0.131522	0.318897
ENSG00000077713.19	-0.160671	2.17836	0.804732	0.927362	0.160671	2.17836	0.0247724	0.874936	0.935472	0.156447	2.17836	0.0222562	0.882012	0.93968
ENSG00000077721.16	0.940978	4.61596	0.0884959	0.262386	-0.940978	4.61596	3.13073	0.0768293	0.213139	-0.941224	4.61596	2.467	0.12261	0.305736
ENSG00000077782.20	1.40985	3.56604	0.0553123	0.196061	-1.40985	3.56604	4.3363	0.0373078	0.137382	-1.39427	3.56604	3.21925	0.0788659	0.236232
ENSG00000077935.17	0.998732	0.706158	0.845204	0.949681	-0.998732	0.706158	0.201121	0.653818	0.798005	-0.977558	0.706158	0.365454	0.548245	0.72556
ENSG00000077942.19	0.627869	0.241689	0.962667	1	-0.627869	0.241689	0.134287	0.714027	0.837673	-0.616644	0.241689	0.138092	0.711766	0.839946
ENSG00000077943.8	0.159891	1.10856	1	1	-0.159891	1.10856	0.00701957	0.933229	0.966572	-0.170754	1.10856	0.0117305	0.914188	0.958303
ENSG00000077984.6	3.22819	7.43891	5.18879e-08	3.27847e-06	-3.22819	7.43891	30.4399	3.44371e-08	2.21198e-06	-3.22713	7.43891	35.2365	2.81248e-07	2.02499e-05
ENSG00000078018.19	-3.01936	2.68132	0.000836407	0.0111138	3.01936	2.68132	9.00811	0.00268784	0.0246491	2.90825	2.68132	8.94776	0.00431622	0.0406588
ENSG00000078043.16	-0.0382942	3.74129	1	1	0.0382942	3.74129	0.0034534	0.953139	0.976996	0.0267208	3.74129	0.00139566	0.970349	0.986303
ENSG00000078053.17	0.993004	1.88177	0.458784	0.684066	-0.993004	1.88177	1.10818	0.292477	0.487882	-0.948195	1.88177	0.711586	0.402963	0.605853
ENSG00000078061.13	0.183095	5.71913	0.735002	0.884195	-0.183095	5.71913	0.183556	0.668335	0.80741	-0.171236	5.71913	0.127523	0.722527	0.84611
ENSG00000078070.13	1.40264	3.66131	0.0171335	0.0923398	-1.40264	3.66131	5.62032	0.0177534	0.0864768	-1.442	3.66131	3.89204	0.0540955	0.189286
ENSG00000078081.8	5.675	3.85157	3.46028e-09	3.02628e-07	-5.675	3.85157	37.4284	9.48294e-10	9.78639e-08	-5.67541	3.85157	33.5863	4.63867e-07	3.0556e-05
ENSG00000078098.14	0.776837	0.441207	1	1	-0.776837	0.441207	0.187807	0.664748	0.80544	-0.786057	0.441207	0.224494	0.637714	0.79044
ENSG00000078114.18	0.169787	0.863451	1	1	-0.169787	0.863451	0.0140401	0.905679	0.953411	-0.158109	0.863451	0.0120836	0.912912	0.957833
ENSG00000078124.12	0.52539	4.53927	0.428088	0.65766	-0.52539	4.53927	0.6488	0.420542	0.610464	-0.51772	4.53927	0.649338	0.424191	0.624843
ENSG00000078140.14	-0.889204	6.02298	0.0342554	0.14528	0.889204	6.02298	4.45048	0.0348914	0.131768	0.889424	6.02298	3.84454	0.0555293	0.192131
ENSG00000078142.13	-0.950614	5.45851	0.0435616	0.168921	0.950614	5.45851	4.09781	0.0429389	0.14974	0.94824	5.45851	3.62728	0.0626405	0.206387
ENSG00000078177.14	0.909424	3.91761	0.135008	0.337914	-0.909424	3.91761	2.7862	0.0950794	0.242037	-0.894043	3.91761	1.68989	0.199617	0.401228
ENSG00000078237.7	1.43767	1.9163	0.189936	0.416093	-1.43767	1.9163	1.87284	0.17115	0.349756	-1.45479	1.9163	1.54841	0.219212	0.425292
ENSG00000078246.17	-0.373007	1.05063	0.73969	0.887284	0.373007	1.05063	0.0887177	0.765814	0.868591	0.374309	1.05063	0.074607	0.785876	0.883545
ENSG00000078269.15	0.33285	4.20292	0.545563	0.753825	-0.33285	4.20292	0.354729	0.551448	0.721042	-0.347671	4.20292	0.297974	0.587599	0.755925
ENSG00000078295.16	-0.60741	0.801981	0.613269	0.802146	0.60741	0.801981	0.101358	0.750206	0.859564	0.410354	0.801981	0.0653371	0.799307	0.892861
ENSG00000078304.19	0.630752	6.91548	0.171096	0.391105	-0.630752	6.91548	1.97058	0.160386	0.336282	-0.631151	6.91548	1.94376	0.169468	0.365361
ENSG00000078369.18	0.166255	8.58802	0.69274	0.854675	-0.166255	8.58802	0.170275	0.679868	0.815273	-0.169309	8.58802	0.150522	0.699695	0.832599
ENSG00000078401.7	2.24313	1.45045	0.151664	0.362309	-2.24313	1.45045	2.86277	0.0906513	0.234623	-2.24646	1.45045	2.74397	0.103928	0.277142
ENSG00000078403.17	0.449173	4.68593	0.372656	0.608707	-0.449173	4.68593	0.7769	0.378091	0.570675	-0.467373	4.68593	0.654021	0.422536	0.623533
ENSG00000078487.17	-0.154368	3.19446	0.83918	0.94683	0.154368	3.19446	0.060333	0.80597	0.894431	0.141184	3.19446	0.0335172	0.855483	0.924976
ENSG00000078549.14	-0.391234	0.113992	0.805795	0.928241	0.391234	0.113992	0.0213003	0.883964	0.940077	0.363935	0.113992	0.0359189	0.850456	0.922892
ENSG00000078579.9	5.51519	-0.221122	0.228221	0.461812	-5.51519	-0.221122	5.07011	0.0243418	0.104757	-5.51519	-0.221122	6.3302	0.0175924	0.095577
ENSG00000078589.13	-0.959395	2.42211	0.255322	0.489035	0.959395	2.42211	1.47605	0.224393	0.414031	0.929129	2.42211	0.929081	0.339772	0.547769
ENSG00000078596.11	-1.06572	2.85748	0.137859	0.341832	1.06572	2.85748	1.95248	0.16232	0.33896	1.05865	2.85748	1.48532	0.228702	0.435409
ENSG00000078618.21	-0.671908	7.40336	0.072587	0.231928	0.671908	7.40336	3.2246	0.0725396	0.205699	0.668705	7.40336	2.66091	0.109169	0.28551
ENSG00000078668.14	-1.28508	5.37714	0.0118958	0.0725271	1.28508	5.37714	6.95771	0.00834589	0.0526679	1.26862	5.37714	5.9928	0.0179425	0.0967769
ENSG00000078674.17	0.323319	6.84016	0.443977	0.672397	-0.323319	6.84016	0.644992	0.421909	0.611645	-0.322414	6.84016	0.554745	0.459896	0.655663
ENSG00000078687.17	0.386715	5.47655	0.44218	0.670826	-0.386715	5.47655	0.556719	0.455585	0.641424	-0.390301	5.47655	0.551904	0.461041	0.65657
ENSG00000078699.21	1.01779	5.62609	0.0590382	0.204546	-1.01779	5.62609	3.5644	0.0590312	0.18148	-1.01809	5.62609	3.61282	0.0631482	0.207539
ENSG00000078725.13	0.177372	0.128746	0.931217	0.992648	-0.177372	0.128746	0.00509766	0.943081	0.970994	-0.626195	0.128746	0.126289	0.723817	0.847171
ENSG00000078747.15	0.682139	6.38474	0.100536	0.28359	-0.682139	6.38474	2.79168	0.094755	0.241609	-0.684981	6.38474	2.31495	0.134478	0.322698
ENSG00000078795.16	-0.318901	0.938951	0.748874	0.893923	0.318901	0.938951	0.0473858	0.827676	0.908526	0.310926	0.938951	0.0488705	0.825947	0.908418
ENSG00000078804.13	0.145513	4.72962	0.858789	0.955429	-0.145513	4.72962	0.0838648	0.772127	0.872829	-0.130903	4.72962	0.0540113	0.81718	0.90318
ENSG00000078808.17	0.570154	6.7603	0.235705	0.469375	-0.570154	6.7603	1.47932	0.223881	0.413318	-0.570596	6.7603	1.5261	0.222511	0.429271
ENSG00000078814.15	1.10056	3.20019	0.283794	0.518609	-1.10056	3.20019	1.35806	0.243874	0.434678	-1.07662	3.20019	1.42255	0.238652	0.445191
ENSG00000078900.15	3.44802	3.02215	0.00306274	0.0288565	-3.44802	3.02215	9.78944	0.00175517	0.0180772	-3.43238	3.02215	10.5275	0.00210721	0.0251114
ENSG00000078902.16	0.329807	5.78645	0.532135	0.743399	-0.329807	5.78645	0.41183	0.521042	0.697598	-0.330126	5.78645	0.420027	0.519909	0.703944
ENSG00000078967.13	0.128076	2.72909	0.906271	0.981572	-0.128076	2.72909	0.0329381	0.855984	0.924715	-0.124162	2.72909	0.0190658	0.890736	0.944684
ENSG00000079102.16	1.62283	2.86476	0.110285	0.29965	-1.62283	2.86476	3.06474	0.0800079	0.21803	-1.63048	2.86476	2.77011	0.102338	0.274604
ENSG00000079112.10	-1.42106	0.0960263	0.514623	0.728563	1.42106	0.0960263	0.251416	0.61608	0.771115	1.06489	0.0960263	0.331944	0.567119	0.740309
ENSG00000079134.12	0.872843	3.79112	0.20589	0.435823	-0.872843	3.79112	1.79996	0.179718	0.36074	-0.875375	3.79112	1.47987	0.229545	0.436505
ENSG00000079150.18	6.13014	0.629397	0.0691859	0.225711	-6.13014	0.629397	8.57716	0.00340405	0.0289396	-6.13069	0.629397	9.35566	0.00367597	0.0365238
ENSG00000079156.17	0.869738	2.24051	0.401782	0.635754	-0.869738	2.24051	0.740864	0.389384	0.58154	-0.861193	2.24051	0.634778	0.429401	0.629457
ENSG00000079215.14	4.64891	2.30915	5.7945e-05	0.00137786	-4.64891	2.30915	19.5862	9.61617e-06	0.000288485	-4.68137	2.30915	13.757	0.000525121	0.0093221
ENSG00000079246.16	1.13593	6.83445	0.0131396	0.0773978	-1.13593	6.83445	6.29925	0.0120789	0.0677471	-1.13842	6.83445	6.09147	0.0170731	0.0938587
ENSG00000079257.8	-1.35123	2.38279	0.041373	0.163465	1.35123	2.38279	3.1475	0.0760436	0.211817	1.3813	2.38279	2.14669	0.149181	0.340608
ENSG00000079263.19	1.82773	5.72512	0.00745045	0.0530023	-1.82773	5.72512	7.44427	0.00636386	0.0443351	-1.81593	5.72512	8.98139	0.0042496	0.0404153
ENSG00000079277.21	1.42605	5.82503	0.00218217	0.0227321	-1.42605	5.82503	9.49521	0.00206009	0.0204686	-1.43781	5.82503	8.07913	0.00648095	0.0531102
ENSG00000079308.19	-4.06379	7.56638	2.56639e-10	3.00968e-08	4.06379	7.56638	40.9248	1.58201e-10	1.92831e-08	4.10688	7.56638	56.9125	8.83893e-10	1.95467e-07
ENSG00000079313.15	0.81924	6.61277	0.11728	0.310182	-0.81924	6.61277	2.58588	0.107821	0.26202	-0.819311	6.61277	2.86099	0.0970189	0.266246
ENSG00000079332.15	0.907816	5.20276	0.0477583	0.178628	-0.907816	5.20276	3.80739	0.051027	0.166856	-0.928394	5.20276	3.05037	0.0869023	0.249045
ENSG00000079335.20	-0.352491	4.09759	0.589793	0.785859	0.352491	4.09759	0.232549	0.62964	0.780996	0.349848	4.09759	0.243903	0.623578	0.780973
ENSG00000079337.16	1.73524	2.43749	0.0906052	0.266496	-1.73524	2.43749	3.29053	0.0696803	0.200791	-1.74044	2.43749	2.73284	0.104614	0.278107
ENSG00000079385.22	2.87835	6.8834	0.000164023	0.00314631	-2.87835	6.8834	14.8198	0.00011829	0.00229178	-2.86792	6.8834	21.1034	3.00335e-05	0.000982916
ENSG00000079387.14	0.326625	4.262	0.573219	0.774026	-0.326625	4.262	0.343222	0.557976	0.726387	-0.3362	4.262	0.281601	0.598019	0.762988
ENSG00000079393.20	1.8365	2.18777	0.136576	0.340182	-1.8365	2.18777	2.6879	0.101113	0.250756	-1.81981	2.18777	2.36796	0.130197	0.317095
ENSG00000079432.7	0.487641	7.93499	0.344833	0.582308	-0.487641	7.93499	0.980546	0.322064	0.517999	-0.48768	7.93499	1.09511	0.300409	0.510534
ENSG00000079435.10	-0.248986	2.53639	0.687592	0.851445	0.248986	2.53639	0.126347	0.72225	0.842535	0.254016	2.53639	0.0771439	0.782359	0.882013
ENSG00000079459.13	0.0324312	5.57933	0.93292	0.993057	-0.0324312	5.57933	0.00685717	0.934004	0.966785	-0.0394275	5.57933	0.00700139	0.933652	0.96889
ENSG00000079462.7	2.02715	2.31209	0.027849	0.126646	-2.02715	2.31209	4.71994	0.0298147	0.119326	-2.08187	2.31209	3.71049	0.0598053	0.201302
ENSG00000079482.13	-2.78237	3.69	0.000331831	0.00541851	2.78237	3.69	14.2092	0.000163571	0.00299654	2.78216	3.69	12.1831	0.00102145	0.015307
ENSG00000079616.12	2.16283	5.06313	0.000523776	0.00776634	-2.16283	5.06313	12.285	0.000456607	0.00661205	-2.16065	5.06313	12.3143	0.000965528	0.0146941
ENSG00000079691.18	-0.0535275	3.29902	0.907875	0.981967	0.0535275	3.29902	0.00583932	0.939089	0.969269	0.0544156	3.29902	0.0047981	0.945054	0.974322
ENSG00000079739.17	0.0786745	4.16893	0.936631	0.994902	-0.0786745	4.16893	0.0237696	0.877473	0.93723	-0.0661277	4.16893	0.0114576	0.915189	0.958922
ENSG00000079785.15	1.13065	4.37647	0.0611741	0.208907	-1.13065	4.37647	3.73339	0.053335	0.171505	-1.13155	4.37647	3.12475	0.0832554	0.24349
ENSG00000079805.16	1.13986	7.79427	0.00783376	0.0548724	-1.13986	7.79427	7.26262	0.00704046	0.0470987	-1.14041	7.79427	6.58708	0.0133355	0.0821235
ENSG00000079819.19	1.40528	3.63044	0.0312153	0.13604	-1.40528	3.63044	4.98823	0.0255203	0.108027	-1.40641	3.63044	3.57777	0.0643971	0.209646
ENSG00000079841.18	1.50661	0.962993	0.553761	0.75997	-1.50661	0.962993	0.785583	0.375439	0.568502	-1.52889	0.962993	0.994361	0.323513	0.532935
ENSG00000079931.15	4.71339	-0.167396	0.296648	0.532975	-4.71339	-0.167396	5.53686	0.01862	0.0891179	-4.71268	-0.167396	6.11073	0.0171414	0.0941622
ENSG00000079950.14	-0.928563	6.05421	0.055885	0.197421	0.928563	6.05421	3.9191	0.0477404	0.160413	0.922078	6.05421	3.74671	0.0586156	0.19868
ENSG00000079974.17	1.02954	1.81406	0.586217	0.783245	-1.02954	1.81406	0.511472	0.474503	0.657886	-0.953384	1.81406	0.532505	0.468984	0.66298
ENSG00000079999.14	0.684214	4.38041	0.222404	0.454497	-0.684214	4.38041	1.75056	0.185806	0.369269	-0.673818	4.38041	1.21103	0.276435	0.486215
ENSG00000080031.10	3.42326	0.972706	0.185038	0.409256	-3.42326	0.972706	2.79198	0.0947373	0.241604	-3.35243	0.972706	3.60525	0.0634155	0.207799
ENSG00000080189.15	0.996516	5.34274	0.0759618	0.238808	-0.996516	5.34274	3.2209	0.0727035	0.20606	-0.996701	5.34274	3.1883	0.0802747	0.238815
ENSG00000080200.10	-0.0670389	2.05119	0.871338	0.963045	0.0670389	2.05119	0.0021149	0.96332	0.98307	0.0057769	2.05119	1.90043e-05	0.996539	0.998151
ENSG00000080224.17	3.02434	1.4491	0.116685	0.309508	-3.02434	1.4491	3.76528	0.052327	0.169362	-3.05921	1.4491	3.86959	0.0547681	0.19069
ENSG00000080298.15	0.227074	3.87362	0.729233	0.880471	-0.227074	3.87362	0.11064	0.739417	0.852855	-0.225426	3.87362	0.0962193	0.757713	0.868335
ENSG00000080345.17	0.822255	5.35798	0.0910678	0.267349	-0.822255	5.35798	2.85007	0.0913699	0.236088	-0.832106	5.35798	2.49879	0.120283	0.302416
ENSG00000080371.6	0.659309	6.97902	0.116194	0.308892	-0.659309	6.97902	2.49556	0.114168	0.27145	-0.664764	6.97902	2.28154	0.13726	0.325987
ENSG00000080493.17	0.877984	2.06932	0.389548	0.624575	-0.877984	2.06932	0.770544	0.380049	0.572681	-0.8892	2.06932	0.649547	0.424117	0.624843
ENSG00000080503.24	-0.373867	7.26409	0.336375	0.573278	0.373867	7.26409	0.900216	0.342724	0.538217	0.373136	7.26409	0.792358	0.37768	0.581625
ENSG00000080546.13	0.521646	3.10615	0.571263	0.773271	-0.521646	3.10615	0.493973	0.482161	0.664102	-0.517266	3.10615	0.388868	0.535749	0.71575
ENSG00000080561.13	-0.54202	1.6511	0.536968	0.746968	0.54202	1.6511	0.279957	0.596729	0.755675	0.549742	1.6511	0.211493	0.647607	0.797972
ENSG00000080573.7	-0.243144	1.70795	0.868215	0.961165	0.243144	1.70795	0.0423993	0.836861	0.914163	0.258431	1.70795	0.0455181	0.831928	0.911411
ENSG00000080603.17	0.58237	3.79006	0.509582	0.724871	-0.58237	3.79006	0.553956	0.456706	0.642047	-0.577615	3.79006	0.574513	0.452053	0.649097
ENSG00000080608.10	0.898189	3.05176	0.358909	0.596991	-0.898189	3.05176	1.08895	0.296705	0.491913	-0.898481	3.05176	1.0241	0.316455	0.525859
ENSG00000080709.15	5.69685	-0.0750968	0.27723	0.511749	-5.69685	-0.0750968	4.37411	0.0364889	0.13552	-5.60842	-0.0750968	6.83481	0.0119985	0.0778773
ENSG00000080802.18	1.22619	4.5021	0.0446705	0.171732	-1.22619	4.5021	4.61471	0.0316988	0.123836	-1.21941	4.5021	3.56863	0.0647275	0.210279
ENSG00000080815.19	1.61376	6.3649	0.00294858	0.0281928	-1.61376	6.3649	8.98828	0.00271716	0.0248885	-1.61132	6.3649	9.81062	0.00290772	0.0313888
ENSG00000080819.9	-0.0104751	3.42409	0.973729	1	0.0104751	3.42409	0.000247007	0.987461	0.994359	0.0007544	3.42409	1.39214e-06	0.999063	0.999515
ENSG00000080822.17	-0.204106	3.17109	0.873689	0.963767	0.204106	3.17109	0.0896565	0.764614	0.868234	0.163933	3.17109	0.0421473	0.838178	0.914984
ENSG00000080823.23	1.56518	1.97428	0.137207	0.341042	-1.56518	1.97428	2.48692	0.114796	0.272218	-1.59057	1.97428	1.87691	0.176849	0.374503
ENSG00000080824.18	1.305	8.50142	0.00216906	0.0226109	-1.305	8.50142	9.62536	0.00191909	0.0193408	-1.30523	8.50142	8.23071	0.0060331	0.0503192
ENSG00000080839.11	-0.272792	4.28876	0.537052	0.747019	0.272792	4.28876	0.222474	0.637161	0.786187	0.279896	4.28876	0.184291	0.669568	0.812552
ENSG00000080845.17	0.683626	5.23642	0.153921	0.365225	-0.683626	5.23642	2.08388	0.148861	0.320598	-0.690326	5.23642	1.70718	0.197371	0.398708
ENSG00000080854.14	-0.419762	1.95617	0.644609	0.823312	0.419762	1.95617	0.186293	0.66602	0.806035	0.412322	1.95617	0.144057	0.705899	0.836816
ENSG00000080986.13	1.11545	2.59034	0.208823	0.439149	-1.11545	2.59034	2.0856	0.148694	0.320582	-1.10965	2.59034	1.37329	0.24684	0.453613
ENSG00000081014.11	0.895326	3.72323	0.125437	0.323309	-0.895326	3.72323	2.47459	0.115699	0.273355	-0.906496	3.72323	1.65759	0.203898	0.406012
ENSG00000081019.13	1.50895	5.08665	0.00176311	0.0194117	-1.50895	5.08665	9.76521	0.00177845	0.0182805	-1.5365	5.08665	7.58555	0.0081999	0.0617085
ENSG00000081026.19	1.77878	2.56097	0.0547956	0.195086	-1.77878	2.56097	3.87964	0.048875	0.162532	-1.79072	2.56097	3.11409	0.0837675	0.244002
ENSG00000081041.9	1.87753	1.49444	0.341292	0.578451	-1.87753	1.49444	1.63837	0.200549	0.385941	-1.91183	1.49444	1.98435	0.165164	0.359764
ENSG00000081052.12	1.34682	2.5568	0.179896	0.40202	-1.34682	2.5568	2.29006	0.130205	0.29476	-1.34674	2.5568	1.85901	0.178889	0.376659
ENSG00000081059.20	-1.14082	5.53913	0.0585464	0.203434	1.14082	5.53913	3.37077	0.0663629	0.194417	1.13512	5.53913	4.05881	0.0493729	0.178537
ENSG00000081087.15	1.43985	5.33237	0.0127659	0.0761234	-1.43985	5.33237	6.15249	0.0131228	0.0712773	-1.43617	5.33237	6.21605	0.0160389	0.0905808
ENSG00000081148.12	0.0663234	0.437633	0.970627	1	-0.0663234	0.437633	0.00149267	0.969181	0.985932	-0.0650365	0.437633	0.00160745	0.96818	0.98569
ENSG00000081154.11	-1.35932	6.49432	0.00127123	0.0152429	1.35932	6.49432	10.4639	0.00121728	0.0137372	1.35646	6.49432	9.61521	0.00317751	0.0333527
ENSG00000081177.18	0.640711	0.803222	0.831712	0.943355	-0.640711	0.803222	0.207418	0.648799	0.794485	-0.646474	0.803222	0.189632	0.66511	0.809682
ENSG00000081181.8	-3.21827	2.49883	6.06818e-05	0.00141896	3.21827	2.49883	12.9668	0.00031707	0.00497793	3.24231	2.49883	10.8681	0.00181159	0.0228739
ENSG00000081189.15	-0.668939	5.75986	0.172683	0.392674	0.668939	5.75986	1.88296	0.169998	0.348429	0.66764	5.75986	1.85491	0.17936	0.377242
ENSG00000081237.20	1.59719	8.95232	0.00444892	0.0375715	-1.59719	8.95232	8.38189	0.00378979	0.0312053	-1.59723	8.95232	9.41011	0.00348923	0.0353953
ENSG00000081307.12	1.97368	4.73487	0.00911819	0.0606053	-1.97368	4.73487	7.16681	0.00742648	0.0487	-1.96745	4.73487	8.09842	0.00642206	0.052723
ENSG00000081320.11	1.06756	8.20454	0.0193856	0.100185	-1.06756	8.20454	5.62113	0.0177452	0.0864637	-1.06899	8.20454	5.4322	0.0238717	0.114124
ENSG00000081377.16	-3.31613	5.8197	8.57604e-10	9.09179e-08	3.31613	5.8197	37.1243	1.10834e-09	1.09281e-07	3.31656	5.8197	38.2455	1.15909e-07	9.91306e-06
ENSG00000081386.12	1.33528	2.42572	0.0995849	0.282236	-1.33528	2.42572	2.53548	0.111313	0.26734	-1.40435	2.42572	1.89082	0.175282	0.372569
ENSG00000081479.15	3.13252	0.550439	0.464123	0.687787	-3.13252	0.550439	2.00821	0.15645	0.330491	-3.28176	0.550439	2.81712	0.099547	0.270729
ENSG00000081665.14	0.633177	4.23433	0.360603	0.598693	-0.633177	4.23433	0.827447	0.363012	0.556158	-0.616565	4.23433	0.797446	0.376165	0.580281
ENSG00000081692.12	0.406719	0.595878	1	1	-0.406719	0.595878	0.0648948	0.79892	0.889432	-0.402334	0.595878	0.0635984	0.801937	0.893745
ENSG00000081721.11	0.609772	2.41795	0.633812	0.816121	-0.609772	2.41795	0.604027	0.437046	0.626316	-0.585357	2.41795	0.367926	0.5469	0.724458
ENSG00000081760.17	0.556248	3.64522	0.476521	0.697018	-0.556248	3.64522	0.7628	0.382454	0.575018	-0.5395	3.64522	0.531632	0.469347	0.663272
ENSG00000081791.9	0.083589	3.1958	1	1	-0.083589	3.1958	0.0103611	0.918924	0.959213	-0.0909183	3.1958	0.0117256	0.914206	0.958303
ENSG00000081803.16	1.87749	0.971519	0.266846	0.500942	-1.87749	0.971519	1.75057	0.185804	0.369269	-1.87055	0.971519	1.54384	0.219882	0.426058
ENSG00000081870.11	-0.56664	1.89597	0.617379	0.804803	0.56664	1.89597	0.32583	0.568125	0.734105	0.557609	1.89597	0.248651	0.620228	0.778678
ENSG00000081913.14	1.00212	5.39711	0.0446392	0.171723	-1.00212	5.39711	4.12303	0.0423032	0.148217	-1.00717	5.39711	3.64746	0.0619395	0.205337
ENSG00000081923.14	-0.0130535	1.99069	0.95806	1	0.0130535	1.99069	0.000183381	0.989196	0.994731	0.00987411	1.99069	8.35379e-05	0.992744	0.996152
ENSG00000081985.11	0.744594	2.32408	0.64581	0.824166	-0.744594	2.32408	0.324059	0.569179	0.735037	-0.670331	2.32408	0.343443	0.560503	0.735374
ENSG00000082014.16	1.6165	6.22485	0.0012789	0.0153231	-1.6165	6.22485	10.6966	0.00107332	0.0125208	-1.6174	6.22485	10.4708	0.00216115	0.0255769
ENSG00000082068.8	1.58636	3.65594	0.0238989	0.114876	-1.58636	3.65594	5.11352	0.0237401	0.10314	-1.59544	3.65594	4.19836	0.0457657	0.169974
ENSG00000082074.18	0.477501	9.3561	0.394129	0.628722	-0.477501	9.3561	0.791737	0.373575	0.566789	-0.47761	9.3561	0.883376	0.351828	0.558761
ENSG00000082146.13	-6.7164	7.87805	4.80722e-16	4.96106e-13	6.7164	7.87805	65.754	5.1088e-16	5.64887e-13	6.74152	7.87805	100.708	1.54142e-13	6.75273e-10
ENSG00000082153.18	0.837458	5.82016	0.0671417	0.221422	-0.837458	5.82016	3.40739	0.0649052	0.192117	-0.842827	5.82016	2.97317	0.0908764	0.255404
ENSG00000082175.14	1.25697	0.794494	0.726653	0.878755	-1.25697	0.794494	0.369309	0.543381	0.715357	-1.2129	0.794494	0.54249	0.464868	0.659743
ENSG00000082212.13	0.396113	5.57421	0.420405	0.651073	-0.396113	5.57421	0.660041	0.416546	0.606466	-0.401257	5.57421	0.618882	0.435202	0.634601
ENSG00000082213.18	0.479875	3.63843	0.511312	0.72649	-0.479875	3.63843	0.492394	0.482861	0.664772	-0.484224	3.63843	0.401104	0.529426	0.711354
ENSG00000082258.13	1.82826	4.6433	0.0024836	0.0250505	-1.82826	4.6433	9.23932	0.00236873	0.0226299	-1.83466	4.6433	8.31597	0.00579566	0.0492679
ENSG00000082269.16	1.20271	2.2307	0.23736	0.470995	-1.20271	2.2307	1.50518	0.219875	0.408899	-1.21016	2.2307	1.23451	0.271882	0.480777
ENSG00000082293.13	-0.592505	1.41192	0.572018	0.773555	0.592505	1.41192	0.39001	0.532294	0.706682	0.518381	1.41192	0.183314	0.670392	0.813233
ENSG00000082397.17	-1.25186	4.76162	0.00622652	0.0470442	1.25186	4.76162	7.2514	0.00708456	0.047278	1.25937	4.76162	5.29699	0.0255962	0.119376
ENSG00000082438.16	2.40393	5.27104	0.00520274	0.0418598	-2.40393	5.27104	8.40383	0.00374431	0.0309131	-2.41125	5.27104	11.7388	0.00123738	0.0175518
ENSG00000082458.12	1.35428	3.62222	0.122555	0.31852	-1.35428	3.62222	2.52641	0.111955	0.268151	-1.32817	3.62222	2.59283	0.113687	0.29302
ENSG00000082482.13	1.56347	2.23782	0.415413	0.646745	-1.56347	2.23782	1.18698	0.27594	0.469763	-1.72152	2.23782	1.86307	0.178423	0.376183
ENSG00000082497.12	5.27766	0.175616	0.146137	0.354019	-5.27766	0.175616	7.27049	0.00700967	0.0470554	-5.26104	0.175616	7.37677	0.00923645	0.0666575
ENSG00000082512.15	-0.206113	2.61139	0.843432	0.948848	0.206113	2.61139	0.0516864	0.820154	0.903886	0.215557	2.61139	0.0508352	0.822542	0.905972
ENSG00000082515.18	0.66186	2.77395	0.47559	0.696265	-0.66186	2.77395	0.862846	0.352944	0.547337	-0.656748	2.77395	0.547399	0.462866	0.657876
ENSG00000082516.9	0.619909	2.66652	0.444016	0.672397	-0.619909	2.66652	0.6829	0.40859	0.599468	-0.659808	2.66652	0.51987	0.474278	0.666832
ENSG00000082556.11	-0.471746	0.414806	0.838826	0.946706	0.471746	0.414806	0.0384915	0.84446	0.918058	0.752394	0.414806	0.160872	0.690076	0.82666
ENSG00000082641.16	1.88306	6.21578	0.0018764	0.0202982	-1.88306	6.21578	10.0172	0.00155084	0.0165338	-1.8792	6.21578	11.8706	0.00116875	0.0168457
ENSG00000082684.15	0.510704	-0.0616151	1	1	-0.510704	-0.0616151	0.038048	0.845347	0.918765	-0.70457	-0.0616151	0.138061	0.711797	0.839946
ENSG00000082701.15	0.393396	6.42629	0.331003	0.567742	-0.393396	6.42629	0.984856	0.321003	0.517162	-0.396867	6.42629	0.81213	0.371841	0.577053
ENSG00000082781.12	-4.41461	6.22773	6.37161e-13	2.03198e-10	4.41461	6.22773	49.2275	2.27933e-12	5.45694e-10	4.37251	6.22773	59.6478	4.66383e-10	1.14597e-07
ENSG00000082805.20	1.17452	5.86444	0.0182417	0.095755	-1.17452	5.86444	5.85611	0.015523	0.0794369	-1.17288	5.86444	5.38789	0.0244228	0.115907
ENSG00000082898.16	0.178288	6.81607	0.685889	0.850153	-0.178288	6.81607	0.170637	0.679546	0.815076	-0.182118	6.81607	0.168796	0.682952	0.822795
ENSG00000082996.19	1.09596	6.23644	0.060924	0.208324	-1.09596	6.23644	3.66293	0.0556357	0.175652	-1.09029	6.23644	4.29691	0.0433916	0.164835
ENSG00000083067.22	0.319231	1.41169	0.996741	1	-0.319231	1.41169	0.0549118	0.814727	0.900212	-0.33588	1.41169	0.0618274	0.804656	0.895204
ENSG00000083093.9	1.73194	2.92515	0.0498395	0.18357	-1.73194	2.92515	4.06178	0.0438641	0.152109	-1.73152	2.92515	3.3842	0.0718054	0.223562
ENSG00000083097.14	1.07034	3.56259	0.181341	0.403908	-1.07034	3.56259	2.24018	0.134465	0.300214	-1.07021	3.56259	1.84051	0.181027	0.379253
ENSG00000083099.11	1.49572	2.67282	0.0497184	0.183423	-1.49572	2.67282	4.33151	0.037413	0.137474	-1.49888	2.67282	2.59629	0.113453	0.292757
ENSG00000083123.15	0.447484	1.74289	0.796821	0.922501	-0.447484	1.74289	0.177799	0.673271	0.810617	-0.457573	1.74289	0.148976	0.701164	0.833514
ENSG00000083168.11	0.420193	7.70107	0.340008	0.577499	-0.420193	7.70107	0.965679	0.32576	0.521772	-0.420834	7.70107	0.926769	0.340368	0.548444
ENSG00000083223.18	0.293777	7.36717	0.524647	0.737041	-0.293777	7.36717	0.442878	0.505737	0.685046	-0.294191	7.36717	0.443134	0.508694	0.695205
ENSG00000083290.20	-0.387928	2.44213	0.737001	0.885431	0.387928	2.44213	0.306303	0.579958	0.742761	0.281572	2.44213	0.0894724	0.766097	0.872839
ENSG00000083307.12	1.34263	0.399768	0.657622	0.831476	-1.34263	0.399768	0.529368	0.466873	0.651098	-1.33855	0.399768	0.622108	0.434014	0.633406
ENSG00000083312.17	-0.610305	6.20927	0.147708	0.356434	0.610305	6.20927	2.18438	0.139417	0.30717	0.602272	6.20927	1.82428	0.182928	0.381474
ENSG00000083444.17	0.870074	4.85143	0.133531	0.335973	-0.870074	4.85143	2.38053	0.122856	0.284191	-0.870329	4.85143	2.2209	0.142478	0.332832
ENSG00000083454.22	1.2765	2.54118	0.191482	0.418132	-1.2765	2.54118	2.06021	0.151189	0.323129	-1.27979	2.54118	1.66781	0.202531	0.40451
ENSG00000083457.12	0.923659	3.03579	0.198623	0.427277	-0.923659	3.03579	1.71328	0.190561	0.37445	-0.947406	3.03579	1.22989	0.27277	0.481743
ENSG00000083520.15	0.718162	4.3035	0.334031	0.570918	-0.718162	4.3035	1.13552	0.286601	0.481975	-0.720189	4.3035	1.13144	0.292613	0.502959
ENSG00000083535.16	0.642498	3.25309	0.437979	0.66711	-0.642498	3.25309	0.743347	0.388591	0.580748	-0.644688	3.25309	0.622558	0.433849	0.633285
ENSG00000083544.14	-0.657379	3.4075	0.361105	0.599132	0.657379	3.4075	0.727602	0.393662	0.585468	0.664461	3.4075	0.682306	0.412745	0.615187
ENSG00000083635.8	3.06552	2.52248	0.00814689	0.0561755	-3.06552	2.52248	7.45654	0.00632062	0.0441531	-3.01549	2.52248	6.85589	0.0116821	0.0766919
ENSG00000083642.19	0.705555	5.67856	0.14511	0.352535	-0.705555	5.67856	2.18589	0.139281	0.306994	-0.708554	5.67856	1.98113	0.1655	0.360131
ENSG00000083720.13	1.89418	3.60843	0.0116321	0.0715438	-1.89418	3.60843	6.86599	0.00878518	0.0544414	-1.89684	3.60843	5.52667	0.0227412	0.111087
ENSG00000083750.12	-1.97537	2.30439	0.0173786	0.0930226	1.97537	2.30439	4.44736	0.0349552	0.131905	1.98194	2.30439	3.8132	0.0564982	0.194354
ENSG00000083799.17	0.972661	6.71761	0.0284742	0.128395	-0.972661	6.71761	4.90498	0.0267794	0.111108	-0.97581	6.71761	4.57219	0.0374397	0.150211
ENSG00000083807.10	1.00382	1.54702	0.430182	0.659499	-1.00382	1.54702	1.00494	0.316118	0.512517	-0.997129	1.54702	0.651548	0.423409	0.624465
ENSG00000083812.12	0.703744	3.83129	0.419302	0.650511	-0.703744	3.83129	0.810097	0.368092	0.561717	-0.711444	3.83129	0.869716	0.355546	0.561695
ENSG00000083814.13	1.87332	2.50807	0.0463601	0.176056	-1.87332	2.50807	4.14604	0.041732	0.147178	-1.88194	2.50807	3.37865	0.0720315	0.223815
ENSG00000083817.9	-0.530506	0.611723	0.812571	0.932784	0.530506	0.611723	0.0673256	0.795271	0.886926	0.734252	0.611723	0.189806	0.664966	0.809682
ENSG00000083828.16	0.389888	4.76636	0.368478	0.604497	-0.389888	4.76636	0.705558	0.400922	0.592541	-0.425005	4.76636	0.577144	0.451025	0.64809
ENSG00000083838.15	0.70645	2.17731	0.512122	0.727305	-0.70645	2.17731	0.611025	0.434402	0.623773	-0.706193	2.17731	0.462011	0.499842	0.687683
ENSG00000083844.10	1.25342	3.97938	0.0594027	0.20546	-1.25342	3.97938	3.61157	0.057379	0.178682	-1.25843	3.97938	3.01991	0.0884468	0.251776
ENSG00000083845.9	-0.364549	6.25444	0.552218	0.758907	0.364549	6.25444	0.329267	0.566091	0.732516	0.371421	6.25444	0.469349	0.496472	0.684241
ENSG00000083857.14	1.78454	1.5927	0.313247	0.55028	-1.78454	1.5927	1.38399	0.239423	0.430062	-1.71311	1.5927	1.46999	0.231085	0.43822
ENSG00000083896.12	1.46373	7.79057	0.00230618	0.0237207	-1.46373	7.79057	9.60001	0.00194576	0.0195239	-1.46297	7.79057	9.74594	0.00299425	0.0320768
ENSG00000083937.9	1.82236	5.23722	0.00140006	0.0164438	-1.82236	5.23722	10.565	0.0011525	0.0131471	-1.82594	5.23722	9.88321	0.00281375	0.0306307
ENSG00000084070.12	0.619779	10.0578	0.273818	0.508464	-0.619779	10.0578	1.2913	0.255808	0.447903	-0.619916	10.0578	1.3798	0.245737	0.452374
ENSG00000084072.16	0.856485	3.7202	0.239514	0.472726	-0.856485	3.7202	1.50671	0.219642	0.408661	-0.857229	3.7202	1.29789	0.260064	0.468278
ENSG00000084073.9	0.115585	4.06745	0.916257	0.986346	-0.115585	4.06745	0.0397273	0.842015	0.916624	-0.117466	4.06745	0.0308509	0.861288	0.928209
ENSG00000084090.13	1.5043	5.85115	0.000547752	0.00805242	-1.5043	5.85115	12.1554	0.000489464	0.00696407	-1.51485	5.85115	9.49659	0.00335403	0.0347294
ENSG00000084092.7	1.32332	3.67062	0.0692766	0.225721	-1.32332	3.67062	3.24696	0.0715559	0.204069	-1.32025	3.67062	2.88333	0.0957598	0.263953
ENSG00000084093.17	0.34497	5.44153	0.468758	0.691017	-0.34497	5.44153	0.568331	0.450923	0.637674	-0.346736	5.44153	0.473189	0.494725	0.682622
ENSG00000084110.11	0.843564	4.6246	0.178323	0.400213	-0.843564	4.6246	1.83801	0.175185	0.354538	-0.841772	4.6246	1.7679	0.189718	0.389859
ENSG00000084112.15	1.90992	8.08346	0.00118252	0.014484	-1.90992	8.08346	10.951	0.000935526	0.0113584	-1.91083	8.08346	13.3737	0.000616291	0.0105184
ENSG00000084207.17	1.21613	4.55632	0.131581	0.33304	-1.21613	4.55632	2.47646	0.115562	0.273318	-1.19537	4.55632	2.77809	0.101858	0.273981
ENSG00000084234.17	1.35495	8.29999	0.0160752	0.0882427	-1.35495	8.29999	6.03202	0.0140486	0.0744286	-1.35458	8.29999	7.16713	0.0100357	0.0701999
ENSG00000084444.14	2.04905	3.02625	0.0494146	0.18265	-2.04905	3.02625	4.48086	0.0342765	0.130324	-2.02867	3.02625	4.1529	0.0469082	0.17277
ENSG00000084463.8	0.868706	5.32776	0.0819477	0.250207	-0.868706	5.32776	3.184	0.0743626	0.208879	-0.870765	5.32776	2.71678	0.105612	0.279585
ENSG00000084623.11	1.72566	4.56803	0.00272768	0.0268023	-1.72566	4.56803	8.90145	0.00284944	0.0257154	-1.74167	4.56803	7.47174	0.00866099	0.0639352
ENSG00000084628.10	3.79773	1.58903	0.0206155	0.104224	-3.79773	1.58903	6.85734	0.00882777	0.0545742	-3.78357	1.58903	6.37888	0.0147868	0.0866377
ENSG00000084636.18	1.5485	0.569378	0.54347	0.751909	-1.5485	0.569378	0.851016	0.356265	0.550288	-1.54433	0.569378	0.922658	0.341432	0.549529
ENSG00000084652.16	1.85672	5.37089	0.000101283	0.00213897	-1.85672	5.37089	15.7646	7.1733e-05	0.00154226	-1.85032	5.37089	11.8725	0.0011678	0.0168457
ENSG00000084674.14	2.47333	0.909198	0.244613	0.476797	-2.47333	0.909198	2.6295	0.104895	0.257129	-2.46659	0.909198	2.49181	0.120789	0.3032
ENSG00000084676.15	0.0187634	7.00292	0.974651	1	-0.0187634	7.00292	0.00151589	0.968943	0.985894	-0.0181398	7.00292	0.00154815	0.968772	0.986099
ENSG00000084693.16	-0.33197	4.48743	0.484736	0.70431	0.33197	4.48743	0.510053	0.475116	0.65856	0.326138	4.48743	0.324712	0.571358	0.743496
ENSG00000084710.14	1.61952	1.04831	0.308124	0.544804	-1.61952	1.04831	1.6445	0.199709	0.384994	-1.61723	1.04831	1.27814	0.263675	0.471926
ENSG00000084731.15	-1.7331	4.89451	0.000522518	0.0077551	1.7331	4.89451	11.4852	0.000701538	0.00921886	1.73838	4.89451	9.51118	0.00333177	0.0345682
ENSG00000084733.11	0.298504	6.9604	0.495783	0.71353	-0.298504	6.9604	0.474098	0.491108	0.672613	-0.303156	6.9604	0.466591	0.497734	0.685553
ENSG00000084754.12	0.432746	5.88304	0.315191	0.551941	-0.432746	5.88304	1.05089	0.305303	0.500793	-0.437196	5.88304	0.859358	0.358402	0.564804
ENSG00000084764.11	2.07365	2.91567	0.0692194	0.225721	-2.07365	2.91567	3.62613	0.0568791	0.177805	-1.97195	2.91567	3.68455	0.0606737	0.203046
ENSG00000084774.14	1.22181	4.07974	0.0607419	0.208186	-1.22181	4.07974	3.76545	0.0523218	0.169362	-1.22749	4.07974	3.06704	0.0860694	0.247557
ENSG00000085063.16	1.67072	4.9511	0.0129936	0.0768298	-1.67072	4.9511	6.69426	0.00967238	0.0579445	-1.67174	4.9511	6.69955	0.0126153	0.0797407
ENSG00000085117.12	1.84656	8.60074	0.000159138	0.00308703	-1.84656	8.60074	14.5845	0.000134012	0.00257065	-1.84763	8.60074	14.2335	0.000431076	0.00800126
ENSG00000085185.15	0.389859	4.78521	0.452572	0.679187	-0.389859	4.78521	0.51226	0.474162	0.657532	-0.403044	4.78521	0.474903	0.493948	0.682036
ENSG00000085224.22	0.445449	6.5518	0.333728	0.570714	-0.445449	6.5518	1.0008	0.317117	0.513652	-0.445897	6.5518	0.959078	0.332167	0.540989
ENSG00000085231.14	0.555013	1.3455	0.629129	0.813203	-0.555013	1.3455	0.287019	0.592137	0.751705	-0.643778	1.3455	0.246232	0.62193	0.779876
ENSG00000085265.11	0.934932	9.33262	0.0810143	0.248879	-0.934932	9.33262	3.20138	0.0735762	0.207536	-0.934992	9.33262	3.4041	0.0710022	0.221849
ENSG00000085274.15	0.834153	3.25179	0.245228	0.477199	-0.834153	3.25179	1.81231	0.178231	0.358594	-0.796786	3.25179	1.00507	0.320947	0.530231
ENSG00000085276.18	1.11835	5.14203	0.0609362	0.208324	-1.11835	5.14203	3.52823	0.0603321	0.184246	-1.11381	5.14203	3.6314	0.0624966	0.206072
ENSG00000085365.18	-0.21704	3.34511	0.739549	0.887272	0.21704	3.34511	0.110995	0.739015	0.852612	0.22229	3.34511	0.087867	0.768143	0.873813
ENSG00000085377.14	1.17282	3.32632	0.100167	0.282955	-1.17282	3.32632	2.88101	0.0896296	0.233213	-1.18365	3.32632	2.10126	0.153465	0.345549
ENSG00000085382.12	0.234682	3.21334	0.641473	0.821074	-0.234682	3.21334	0.121652	0.72725	0.845535	-0.290544	3.21334	0.132682	0.717214	0.843156
ENSG00000085415.16	1.08264	3.93117	0.120464	0.314995	-1.08264	3.93117	2.44308	0.118044	0.277203	-1.08181	3.93117	2.21736	0.14279	0.333193
ENSG00000085433.15	1.17407	3.551	0.155047	0.366993	-1.17407	3.551	2.1986	0.138136	0.305697	-1.16773	3.551	2.07232	0.156268	0.349621
ENSG00000085449.15	0.914137	4.14814	0.151222	0.361755	-0.914137	4.14814	2.5764	0.108468	0.263015	-0.898992	4.14814	1.80046	0.18576	0.384619
ENSG00000085465.12	0.126568	0.216917	1	1	-0.126568	0.216917	0.00616432	0.93742	0.968515	-0.158622	0.216917	0.00913907	0.924224	0.963369
ENSG00000085491.17	1.3851	3.93775	0.0199359	0.10212	-1.3851	3.93775	5.44964	0.0195724	0.0917443	-1.39619	3.93775	4.05833	0.0493859	0.178537
ENSG00000085511.20	1.524	4.79904	0.0245725	0.116717	-1.524	4.79904	5.27692	0.0216099	0.0973983	-1.52001	4.79904	5.66673	0.0211693	0.106431
ENSG00000085514.16	1.06525	6.39934	0.0783529	0.243604	-1.06525	6.39934	3.27049	0.0705363	0.202143	-1.06304	6.39934	4.05648	0.0494357	0.178633
ENSG00000085552.17	1.18089	1.13747	0.476027	0.69669	-1.18089	1.13747	1.0142	0.3139	0.510041	-1.15854	1.13747	0.717559	0.40101	0.603386
ENSG00000085563.14	1.32912	2.38951	0.21545	0.446893	-1.32912	2.38951	2.20023	0.13799	0.305575	-1.32603	2.38951	1.68313	0.200504	0.402517
ENSG00000085644.13	0.480835	4.44658	0.362997	0.60104	-0.480835	4.44658	0.876938	0.349042	0.543742	-0.488675	4.44658	0.670243	0.416878	0.618537
ENSG00000085662.14	1.02865	3.31151	0.206151	0.436093	-1.02865	3.31151	1.8519	0.173562	0.352788	-1.02873	3.31151	1.58059	0.214557	0.419627
ENSG00000085719.13	1.33922	5.0725	0.0112849	0.0701005	-1.33922	5.0725	6.64679	0.00993348	0.0590516	-1.34604	5.0725	5.63498	0.0215151	0.107549
ENSG00000085721.12	0.621245	3.12969	0.45116	0.67812	-0.621245	3.12969	0.849078	0.356813	0.550683	-0.612079	3.12969	0.543569	0.464427	0.65939
ENSG00000085733.16	-4.02825	7.45757	1.17661e-10	1.44555e-08	4.02825	7.45757	40.8247	1.66514e-10	1.9828e-08	4.00531	7.45757	53.4773	2.02149e-09	3.59687e-07
ENSG00000085741.13	-0.218285	1.05244	0.883123	0.969228	0.218285	1.05244	0.0152511	0.901715	0.950776	0.31116	1.05244	0.0450655	0.832753	0.91172
ENSG00000085760.14	1.21008	3.389	0.118162	0.311503	-1.21008	3.389	2.59199	0.107405	0.261454	-1.21352	3.389	2.11569	0.152088	0.3443
ENSG00000085788.13	-0.286655	3.92001	0.626479	0.811675	0.286655	3.92001	0.163712	0.685761	0.819222	0.282272	3.92001	0.152535	0.697795	0.831578
ENSG00000085831.15	1.61306	1.02575	0.318227	0.554498	-1.61306	1.02575	1.37471	0.241005	0.43185	-1.63377	1.02575	1.25112	0.26872	0.477012
ENSG00000085832.17	0.472644	6.963	0.237161	0.470995	-0.472644	6.963	1.42046	0.233328	0.423785	-0.4787	6.963	1.23431	0.271922	0.480777
ENSG00000085840.13	2.85064	3.08609	0.000812694	0.0108734	-2.85064	3.08609	12.0778	0.000510253	0.00720028	-2.86349	3.08609	9.05278	0.00411176	0.0394851
ENSG00000085871.9	0.643965	1.31964	0.829833	0.942467	-0.643965	1.31964	0.212624	0.644718	0.791466	-0.664523	1.31964	0.254393	0.61623	0.776242
ENSG00000085872.15	0.47998	4.55097	0.501582	0.718442	-0.47998	4.55097	0.649039	0.420457	0.61043	-0.479354	4.55097	0.58345	0.448578	0.646553
ENSG00000085978.22	1.11793	4.9414	0.0682357	0.22355	-1.11793	4.9414	3.66194	0.0556687	0.175652	-1.11791	4.9414	3.37507	0.0721776	0.224044
ENSG00000085982.13	0.457352	2.41999	0.651382	0.827797	-0.457352	2.41999	0.288751	0.591022	0.750904	-0.468958	2.41999	0.219854	0.641203	0.793178
ENSG00000085998.14	0.668624	2.6538	0.554925	0.76071	-0.668624	2.6538	0.505815	0.476956	0.660047	-0.66299	2.6538	0.457602	0.501886	0.689369
ENSG00000085999.13	1.78716	2.00635	0.264385	0.498198	-1.78716	2.00635	2.17432	0.140332	0.308526	-1.84079	2.00635	2.14165	0.149649	0.341337
ENSG00000086015.21	1.1747	3.91007	0.0515399	0.187948	-1.1747	3.91007	3.97405	0.0462066	0.157135	-1.18457	3.91007	2.93499	0.0929165	0.258975
ENSG00000086061.16	1.56819	6.6567	8.4865e-05	0.00183697	-1.56819	6.6567	15.7679	7.16084e-05	0.00154172	-1.57018	6.6567	12.1681	0.00102808	0.0153765
ENSG00000086062.12	1.56159	7.17562	0.000600201	0.00862684	-1.56159	7.17562	12.0096	0.000529281	0.00740802	-1.56469	7.17562	11.4349	0.00141233	0.0192795
ENSG00000086065.14	1.92607	6.33362	0.000592045	0.00857329	-1.92607	6.33362	12.152	0.000490359	0.00697039	-1.92359	6.33362	13.2601	0.000646394	0.0108409
ENSG00000086102.19	0.404447	5.27328	0.465294	0.688204	-0.404447	5.27328	0.615498	0.432725	0.622141	-0.403922	5.27328	0.566821	0.455079	0.651737
ENSG00000086159.13	4.77262	0.0386591	0.452568	0.679187	-4.77262	0.0386591	3.61331	0.0573188	0.178602	-4.82014	0.0386591	6.13311	0.0169512	0.0934824
ENSG00000086189.10	-4.19466	5.29022	3.45987e-10	3.9501e-08	4.19466	5.29022	39.3876	3.47503e-10	3.95541e-08	4.18279	5.29022	45.7309	1.45689e-08	1.74826e-06
ENSG00000086200.16	-1.11217	3.85094	0.0658317	0.218754	1.11217	3.85094	3.40326	0.0650677	0.19237	1.10586	3.85094	2.53506	0.117689	0.298709
ENSG00000086232.13	-2.95218	8.29874	1.5433e-12	3.94203e-10	2.95218	8.29874	49.8739	1.63955e-12	4.30174e-10	2.9509	8.29874	46.183	1.29246e-08	1.59504e-06
ENSG00000086288.11	0.623696	2.20273	0.576514	0.775955	-0.623696	2.20273	0.710499	0.399278	0.59124	-0.567982	2.20273	0.334147	0.56584	0.739547
ENSG00000086289.12	-0.944308	1.52649	0.365213	0.602595	0.944308	1.52649	0.704323	0.401335	0.59284	0.936094	1.52649	0.579973	0.449925	0.647111
ENSG00000086300.15	0.856229	5.90038	0.077465	0.242192	-0.856229	5.90038	3.18532	0.0743025	0.208786	-0.859995	5.90038	2.99263	0.0898558	0.25378
ENSG00000086475.15	1.61655	3.91166	0.0251458	0.118277	-1.61655	3.91166	5.48216	0.0192116	0.0910021	-1.61694	3.91166	4.67723	0.0354069	0.144961
ENSG00000086504.16	1.20485	4.96463	0.0241904	0.115719	-1.20485	4.96463	5.24305	0.0220346	0.0984549	-1.21125	4.96463	4.52554	0.0383826	0.152623
ENSG00000086506.3	-3.55542	2.64287	0.00166123	0.0185809	3.55542	2.64287	9.84409	0.00170378	0.0176536	3.60988	2.64287	10.7108	0.00194231	0.0239768
ENSG00000086544.3	2.09352	5.18718	0.00274345	0.0269129	-2.09352	5.18718	9.49265	0.00206296	0.0204841	-2.08971	5.18718	10.9058	0.00178169	0.0226442
ENSG00000086548.9	0.741047	5.68093	0.432647	0.661535	-0.741047	5.68093	0.723541	0.394985	0.58696	-0.720152	5.68093	1.06897	0.306188	0.516251
ENSG00000086570.12	1.06805	1.39272	0.549678	0.756962	-1.06805	1.39272	0.707566	0.400253	0.591948	-1.06343	1.39272	0.619797	0.434864	0.634331
ENSG00000086589.12	1.25068	5.09956	0.0214256	0.107024	-1.25068	5.09956	5.63649	0.0175904	0.085926	-1.24976	5.09956	4.95136	0.0306425	0.132795
ENSG00000086598.11	0.807573	6.24803	0.058326	0.202805	-0.807573	6.24803	3.66207	0.0556643	0.175652	-0.811417	6.24803	3.10143	0.08438	0.244861
ENSG00000086619.13	1.10837	4.23563	0.0422663	0.165663	-1.10837	4.23563	4.33588	0.037317	0.137382	-1.11391	4.23563	3.0207	0.0884061	0.251726
ENSG00000086666.19	-0.336196	6.65937	0.446246	0.674047	0.336196	6.65937	0.636786	0.424877	0.614797	0.326699	6.65937	0.552137	0.460947	0.656516
ENSG00000086696.11	4.23438	0.572654	0.119238	0.313337	-4.23438	0.572654	4.14639	0.0417233	0.147178	-4.2207	0.572654	5.07963	0.0286548	0.127063
ENSG00000086712.13	1.25341	3.35251	0.0817485	0.250112	-1.25341	3.35251	3.0403	0.081221	0.220154	-1.26268	3.35251	2.42787	0.125546	0.309813
ENSG00000086717.18	0.102505	0.135861	0.903323	0.98014	-0.102505	0.135861	0.00313927	0.955319	0.978183	-0.179969	0.135861	0.0138726	0.906716	0.954892
ENSG00000086730.17	1.30568	6.85835	0.0218624	0.108194	-1.30568	6.85835	5.48551	0.0191748	0.0908597	-1.30459	6.85835	6.62284	0.0131019	0.0812703
ENSG00000086758.16	0.554587	7.56179	0.249372	0.481932	-0.554587	7.56179	1.42474	0.232625	0.422904	-0.554276	7.56179	1.48721	0.228411	0.43525
ENSG00000086827.9	1.29004	2.75584	0.122262	0.318087	-1.29004	2.75584	2.65321	0.103341	0.254714	-1.29413	2.75584	1.98237	0.165371	0.360098
ENSG00000086848.15	1.09434	1.7678	0.300838	0.536909	-1.09434	1.7678	1.10312	0.293582	0.488935	-1.14404	1.7678	0.903408	0.346473	0.553441
ENSG00000086967.10	2.88931	1.14626	0.0911337	0.267492	-2.88931	1.14626	4.30888	0.0379138	0.138389	-2.90298	1.14626	3.6756	0.0609765	0.203474
ENSG00000087008.16	1.52048	3.01272	0.0951099	0.274478	-1.52048	3.01272	2.96188	0.0852487	0.226808	-1.50887	3.01272	2.69716	0.106846	0.281815
ENSG00000087053.18	-2.00833	4.56505	0.00010617	0.00221796	2.00833	4.56505	15.3056	9.14443e-05	0.00184799	2.0026	4.56505	11.9154	0.00114634	0.0166937
ENSG00000087074.8	2.38138	9.57435	0.0001309	0.00261462	-2.38138	9.57435	15.132	0.000100251	0.00198263	-2.3814	9.57435	17.3182	0.000125282	0.00303027
ENSG00000087077.14	2.13701	3.79607	0.00495169	0.0404542	-2.13701	3.79607	7.94461	0.00482307	0.0365986	-2.12984	3.79607	7.11641	0.0102862	0.0710569
ENSG00000087085.15	-1.48026	2.26199	0.239539	0.472726	1.48026	2.26199	1.37801	0.240441	0.431079	1.5255	2.26199	1.79568	0.186335	0.385212
ENSG00000087086.15	-0.0328595	10.5972	0.921349	0.988391	0.0328595	10.5972	0.00530957	0.941912	0.970491	0.0321904	10.5972	0.00421781	0.948479	0.976293
ENSG00000087087.20	1.64031	6.72564	0.00335021	0.0306509	-1.64031	6.72564	8.9645	0.00275276	0.0251403	-1.64043	6.72564	10.351	0.00227993	0.0264766
ENSG00000087088.20	1.25774	5.683	0.0320864	0.138665	-1.25774	5.683	4.81517	0.0282102	0.11492	-1.25626	5.683	5.27478	0.025892	0.120254
ENSG00000087095.13	-0.960827	5.3557	0.0794321	0.245725	0.960827	5.3557	3.40191	0.0651209	0.192451	0.956254	5.3557	3.21316	0.0791408	0.236733
ENSG00000087111.21	0.982247	4.53842	0.0314524	0.136728	-0.982247	4.53842	4.65124	0.0310311	0.12226	-1.00581	4.53842	2.9635	0.0913884	0.256238
ENSG00000087116.16	2.06418	3.75402	0.0351589	0.148057	-2.06418	3.75402	4.80658	0.0283513	0.115251	-2.03608	3.75402	5.56621	0.0222851	0.109446
ENSG00000087152.15	0.126611	6.4856	0.793593	0.920777	-0.126611	6.4856	0.0821153	0.774451	0.874244	-0.127042	6.4856	0.0788455	0.780035	0.880483
ENSG00000087157.19	1.49825	7.01489	0.00155738	0.0176488	-1.49825	7.01489	10.2755	0.00134806	0.0147147	-1.49932	7.01489	10.2025	0.00243676	0.0276953
ENSG00000087191.13	0.808364	4.23331	0.179294	0.401356	-0.808364	4.23331	2.0605	0.15116	0.323129	-0.80814	4.23331	1.5235	0.2229	0.429647
ENSG00000087206.17	-0.730301	6.88196	0.051138	0.186878	0.730301	6.88196	3.70497	0.0542508	0.173171	0.733522	6.88196	3.11045	0.0839431	0.244242
ENSG00000087237.12	-0.686646	3.53199	0.407347	0.640412	0.686646	3.53199	0.798124	0.371655	0.564867	0.701325	3.53199	0.770387	0.384324	0.588209
ENSG00000087245.13	2.09306	1.54813	0.207926	0.438349	-2.09306	1.54813	2.00332	0.156955	0.331107	-2.02477	1.54813	2.03831	0.159639	0.353451
ENSG00000087253.13	0.263715	4.53637	0.640597	0.820751	-0.263715	4.53637	0.212828	0.64456	0.791385	-0.269452	4.53637	0.19519	0.66055	0.806607
ENSG00000087258.15	-2.89429	3.37147	1.1707e-05	0.000354646	2.89429	3.37147	17.0428	3.6546e-05	0.000886726	2.9196	3.37147	13.3192	0.000630542	0.0106443
ENSG00000087263.16	0.459914	3.01778	0.490599	0.710112	-0.459914	3.01778	0.568848	0.450717	0.637586	-0.472855	3.01778	0.336923	0.564236	0.738318
ENSG00000087266.17	0.813985	8.07734	0.106657	0.293373	-0.813985	8.07734	2.71906	0.0991565	0.248092	-0.814196	8.07734	2.97764	0.0906408	0.255113
ENSG00000087269.16	1.11192	5.25412	0.0646989	0.216409	-1.11192	5.25412	3.57291	0.0587294	0.181089	-1.1103	5.25412	3.74803	0.0585725	0.19862
ENSG00000087274.17	-0.598635	7.747	0.100848	0.284049	0.598635	7.747	2.65317	0.103344	0.254714	0.598388	7.747	2.16012	0.147941	0.338877
ENSG00000087299.12	-1.07499	2.11321	0.263246	0.497079	1.07499	2.11321	1.15861	0.281755	0.476647	1.06813	2.11321	0.950052	0.334431	0.542876
ENSG00000087301.9	-1.0277	3.83919	0.0472315	0.177592	1.0277	3.83919	3.14732	0.0760518	0.211817	1.04871	3.83919	2.29912	0.135787	0.324231
ENSG00000087302.9	0.548303	4.4986	0.431242	0.660365	-0.548303	4.4986	0.664588	0.414945	0.605291	-0.535532	4.4986	0.643525	0.42626	0.626936
ENSG00000087303.18	0.0143781	1.75813	0.869789	0.96215	-0.0143781	1.75813	0.000321521	0.985694	0.993718	0.0426073	1.75813	0.001419	0.970102	0.986301
ENSG00000087338.5	0.112237	4.70269	0.815366	0.934191	-0.112237	4.70269	0.0474849	0.827499	0.908526	-0.123866	4.70269	0.0464899	0.830171	0.910094
ENSG00000087365.15	1.16517	8.02676	0.0128514	0.0763976	-1.16517	8.02676	6.38236	0.011526	0.0655519	-1.16546	8.02676	6.36562	0.0148848	0.0868592
ENSG00000087448.11	0.762627	3.82429	0.177391	0.399015	-0.762627	3.82429	1.62301	0.202673	0.388645	-0.798029	3.82429	1.29349	0.260864	0.468978
ENSG00000087460.25	-1.52498	10.0788	0.000397669	0.0063073	1.52498	10.0788	12.4522	0.000417501	0.00621433	1.52632	10.0788	10.6104	0.00203085	0.0244841
ENSG00000087470.17	-0.685855	5.12917	0.139583	0.344501	0.685855	5.12917	2.06811	0.150407	0.322332	0.688211	5.12917	1.73965	0.193234	0.394157
ENSG00000087495.17	0.762944	2.56423	0.378467	0.613782	-0.762944	2.56423	0.886768	0.346355	0.541154	-0.790944	2.56423	0.695166	0.408405	0.610892
ENSG00000087502.18	0.973546	3.70662	0.162295	0.377525	-0.973546	3.70662	2.10227	0.14708	0.31839	-0.976023	3.70662	1.70967	0.19705	0.398281
ENSG00000087510.7	0.930003	0.136437	0.854616	0.953337	-0.930003	0.136437	0.13909	0.709187	0.834923	-0.813367	0.136437	0.168071	0.683595	0.823331
ENSG00000087586.17	0.54769	3.57014	0.426066	0.655978	-0.54769	3.57014	0.606091	0.436263	0.625696	-0.55746	3.57014	0.520662	0.473943	0.666604
ENSG00000087589.16	-2.56845	3.25475	0.00214304	0.0223999	2.56845	3.25475	9.62754	0.00191681	0.0193408	2.58186	3.25475	8.94686	0.00431802	0.0406588
ENSG00000087842.11	6.46823	0.447568	0.0912476	0.2676	-6.46823	0.447568	7.35606	0.00668372	0.0459502	-6.42341	0.447568	9.03419	0.00425525	0.0404153
ENSG00000087884.14	0.312811	1.40225	0.929385	0.991922	-0.312811	1.40225	0.0767657	0.781729	0.878332	-0.32675	1.40225	0.0637463	0.801712	0.893678
ENSG00000087903.13	1.81878	4.45052	0.013139	0.0773978	-1.81878	4.45052	6.8239	0.00899459	0.0552963	-1.82763	4.45052	7.08017	0.0104693	0.0718056
ENSG00000087995.15	2.18681	1.2449	0.144761	0.352121	-2.18681	1.2449	2.8226	0.0929457	0.238629	-2.1755	1.2449	2.32565	0.133601	0.321502
ENSG00000088035.18	1.03001	1.73029	0.394766	0.62922	-1.03001	1.73029	1.02262	0.311899	0.50807	-1.04276	1.73029	0.764828	0.386032	0.590142
ENSG00000088038.19	0.832051	5.74783	0.101819	0.285433	-0.832051	5.74783	2.81574	0.0933439	0.239312	-0.832438	5.74783	2.70178	0.106554	0.281333
ENSG00000088053.11	-2.66222	4.92542	0.000139767	0.00277028	2.66222	4.92542	15.4899	8.29484e-05	0.00171663	2.70618	4.92542	17.5024	0.000116619	0.00286549
ENSG00000088179.9	-0.446673	4.68574	0.494639	0.712744	0.446673	4.68574	0.536071	0.464065	0.648176	0.452692	4.68574	0.546004	0.463434	0.658403
ENSG00000088205.13	1.47182	4.42698	0.00677752	0.0499125	-1.47182	4.42698	7.36842	0.00663792	0.0457503	-1.49352	4.42698	5.63923	0.0214684	0.107411
ENSG00000088247.17	1.01916	6.70055	0.0307916	0.134648	-1.01916	6.70055	4.9003	0.026852	0.111231	-1.01788	6.70055	4.75856	0.0339149	0.14149
ENSG00000088256.9	1.46439	2.40155	0.105276	0.291116	-1.46439	2.40155	2.57806	0.108354	0.262903	-1.49447	2.40155	2.0484	0.15863	0.352316
ENSG00000088280.19	-0.679354	1.05573	0.650452	0.82705	0.679354	1.05573	0.208343	0.648069	0.794122	0.687904	1.05573	0.238324	0.627568	0.7837
ENSG00000088298.13	1.6608	4.56403	0.00991345	0.063875	-1.6608	4.56403	7.41957	0.00645183	0.0448068	-1.65781	4.56403	6.39973	0.0146342	0.0861358
ENSG00000088305.18	1.58849	1.93979	0.142637	0.349158	-1.58849	1.93979	2.44169	0.118149	0.277253	-1.61412	1.93979	1.8857	0.175857	0.373322
ENSG00000088325.16	2.19104	4.52582	0.000438151	0.00676904	-2.19104	4.52582	13.3968	0.00025206	0.00419975	-2.18195	4.52582	10.4426	0.00218849	0.025762
ENSG00000088356.6	1.67669	2.24842	0.0558688	0.197409	-1.67669	2.24842	4.45357	0.0348283	0.131691	-1.68719	2.24842	2.60669	0.112751	0.29151
ENSG00000088367.22	0.271586	1.71134	0.981137	1	-0.271586	1.71134	0.0696742	0.791812	0.88468	-0.257627	1.71134	0.0488922	0.825909	0.908418
ENSG00000088386.17	5.85442	-0.0128953	0.275373	0.509719	-5.85442	-0.0128953	4.39286	0.0360897	0.134781	-5.7816	-0.0128953	7.11725	0.0104635	0.0718056
ENSG00000088387.19	0.362403	4.89841	0.536722	0.746828	-0.362403	4.89841	0.380302	0.537442	0.710647	-0.36046	4.89841	0.376899	0.54207	0.720993
ENSG00000088448.14	0.386682	5.19703	0.496929	0.714298	-0.386682	5.19703	0.574707	0.448394	0.635682	-0.383321	5.19703	0.508882	0.478962	0.669918
ENSG00000088451.11	0.302904	1.04444	1	1	-0.302904	1.04444	0.0680905	0.794138	0.886128	-0.265155	1.04444	0.0400134	0.842271	0.917355
ENSG00000088538.13	1.22135	2.37138	0.284967	0.520104	-1.22135	2.37138	1.38968	0.238459	0.429076	-1.21142	2.37138	1.31495	0.256996	0.465209
ENSG00000088543.15	2.17111	1.24482	0.144211	0.351281	-2.17111	1.24482	2.31885	0.127815	0.291283	-2.16733	1.24482	2.20197	0.144154	0.334375
ENSG00000088682.14	1.77452	2.82261	0.0777754	0.242783	-1.77452	2.82261	3.60011	0.0577757	0.179376	-1.76855	2.82261	3.28204	0.0760915	0.23096
ENSG00000088726.16	-4.09556	5.21757	7.11436e-16	6.88315e-13	4.09556	5.21757	60.4597	7.50992e-15	4.65014e-12	4.11413	5.21757	51.3596	3.41483e-09	5.56438e-07
ENSG00000088727.12	1.31265	1.25969	0.300194	0.536419	-1.31265	1.25969	1.61946	0.203168	0.389153	-1.32378	1.25969	1.02014	0.317382	0.52642
ENSG00000088756.12	2.52354	1.90133	0.100439	0.283515	-2.52354	1.90133	3.50624	0.0611381	0.185572	-2.51861	1.90133	3.55757	0.0651295	0.211002
ENSG00000088766.11	0.531643	3.03408	0.405332	0.638402	-0.531643	3.03408	0.647341	0.421065	0.61088	-0.59419	3.03408	0.501945	0.481959	0.672822
ENSG00000088808.17	0.61005	3.14191	0.498584	0.71583	-0.61005	3.14191	0.603191	0.437363	0.626539	-0.61002	3.14191	0.518323	0.474933	0.667424
ENSG00000088812.18	1.23768	3.88735	0.050233	0.184617	-1.23768	3.88735	3.88419	0.0487429	0.162306	-1.26499	3.88735	3.10052	0.0844242	0.244861
ENSG00000088826.18	-2.93939	6.61408	1.72417e-11	2.75157e-09	2.93939	6.61408	46.1451	1.09813e-11	1.82489e-09	2.93139	6.61408	40.8872	5.46254e-08	5.31825e-06
ENSG00000088827.12	4.78366	8.10468	9.87749e-10	1.01295e-07	-4.78366	8.10468	38.3645	5.86899e-10	6.35328e-08	-4.76856	8.10468	50.2035	4.56831e-09	6.93308e-07
ENSG00000088832.17	-0.855744	6.23528	0.0600099	0.206964	0.855744	6.23528	3.7283	0.053498	0.171782	0.848142	6.23528	3.42925	0.0700013	0.21988
ENSG00000088833.17	0.896561	5.69275	0.060708	0.208186	-0.896561	5.69275	3.54001	0.0599051	0.183325	-0.905434	5.69275	3.2036	0.0795748	0.237619
ENSG00000088836.14	2.62015	0.378482	0.424133	0.654334	-2.62015	0.378482	1.79044	0.180873	0.362307	-2.62259	0.378482	2.23807	0.140978	0.331059
ENSG00000088854.12	0.507748	2.40746	0.737466	0.88585	-0.507748	2.40746	0.242898	0.622121	0.775584	-0.520818	2.40746	0.265822	0.608436	0.770545
ENSG00000088876.11	2.89999	1.42732	0.0109254	0.068527	-2.89999	1.42732	7.02397	0.00804259	0.0512554	-3.01689	1.42732	4.74103	0.0342308	0.142062
ENSG00000088881.20	-0.841722	1.32541	0.493336	0.711655	0.841722	1.32541	0.508007	0.476003	0.659199	0.848005	1.32541	0.416064	0.521877	0.70539
ENSG00000088882.8	-1.49664	0.187513	0.325749	0.562476	1.49664	0.187513	0.574624	0.448427	0.635682	1.45733	0.187513	0.727242	0.397873	0.600651
ENSG00000088888.18	-0.395425	5.80276	0.366763	0.603833	0.395425	5.80276	0.874112	0.34982	0.544337	0.386472	5.80276	0.684673	0.411941	0.614454
ENSG00000088899.15	0.162766	3.74012	0.909682	0.983087	-0.162766	3.74012	0.0459389	0.830287	0.91	-0.164925	3.74012	0.0470134	0.829233	0.909692
ENSG00000088930.8	1.06943	6.11638	0.0283262	0.127969	-1.06943	6.11638	4.90756	0.0267394	0.111032	-1.07211	6.11638	4.76587	0.0337842	0.141231
ENSG00000088970.16	0.237034	3.37379	0.873827	0.963767	-0.237034	3.37379	0.104164	0.746888	0.857703	-0.236815	3.37379	0.0873218	0.768842	0.873973
ENSG00000088986.11	-1.87039	5.88266	6.06633e-05	0.00141896	1.87039	5.88266	16.2083	5.67442e-05	0.00126388	1.86769	5.88266	15.3426	0.000274205	0.00574383
ENSG00000088992.18	-0.876996	5.57347	0.134149	0.336619	0.876996	5.57347	2.16989	0.140736	0.309241	0.871697	5.57347	2.57865	0.114656	0.294337
ENSG00000089006.16	0.868491	5.2136	0.058642	0.203583	-0.868491	5.2136	3.60064	0.0577573	0.179363	-0.880397	5.2136	2.79588	0.100797	0.2727
ENSG00000089009.15	0.49155	6.74469	0.237308	0.470995	-0.49155	6.74469	1.4086	0.235289	0.42565	-0.496907	6.74469	1.27246	0.264726	0.473096
ENSG00000089012.14	-0.186413	1.77074	0.907839	0.981967	0.186413	1.77074	0.0175676	0.894555	0.946225	0.28931	1.77074	0.051734	0.821007	0.905213
ENSG00000089022.14	1.22734	4.7044	0.0162023	0.0888103	-1.22734	4.7044	5.82202	0.0158268	0.0803289	-1.23837	4.7044	4.43146	0.0403635	0.157427
ENSG00000089041.17	-0.392548	2.48026	0.747723	0.89339	0.392548	2.48026	0.188795	0.663921	0.805068	0.394158	2.48026	0.157162	0.693481	0.82872
ENSG00000089048.14	1.87404	3.10293	0.0146756	0.0832767	-1.87404	3.10293	6.37362	0.0115829	0.0657446	-1.88763	3.10293	4.73406	0.0343571	0.142472
ENSG00000089050.16	2.46058	1.54874	0.0641781	0.215085	-2.46058	1.54874	4.15267	0.0415688	0.146747	-2.52817	1.54874	3.39517	0.0713614	0.222582
ENSG00000089053.13	0.433788	6.08251	0.351887	0.589525	-0.433788	6.08251	0.878874	0.34851	0.543257	-0.437711	6.08251	0.844893	0.362445	0.568454
ENSG00000089057.15	0.490949	4.37715	0.344958	0.582328	-0.490949	4.37715	0.915724	0.3386	0.534523	-0.50472	4.37715	0.68628	0.411397	0.614001
ENSG00000089060.11	0.48314	5.10839	0.365967	0.603126	-0.48314	5.10839	0.867358	0.351688	0.546162	-0.485518	5.10839	0.77969	0.381491	0.585861
ENSG00000089063.15	-0.253593	3.95188	0.691671	0.85422	0.253593	3.95188	0.207327	0.648871	0.794485	0.234601	3.95188	0.122743	0.72756	0.848494
ENSG00000089091.16	0.205731	0.900422	0.943989	0.99809	-0.205731	0.900422	0.018449	0.891958	0.944743	-0.226311	0.900422	0.0248951	0.875268	0.935974
ENSG00000089094.19	0.571532	5.67711	0.281335	0.516003	-0.571532	5.67711	1.18347	0.276651	0.470593	-0.571399	5.67711	1.19853	0.278897	0.488596
ENSG00000089101.18	0.761775	0.654995	0.860778	0.956816	-0.761775	0.654995	0.136703	0.711581	0.835987	-0.707298	0.654995	0.181077	0.672288	0.814447
ENSG00000089123.16	0.179869	2.37951	0.813452	0.933311	-0.179869	2.37951	0.0477748	0.826981	0.908178	-0.228606	2.37951	0.0544629	0.816431	0.902611
ENSG00000089127.13	3.30788	7.36301	3.07477e-08	2.0968e-06	-3.30788	7.36301	31.2911	2.2209e-08	1.52122e-06	-3.30468	7.36301	36.3623	2.01094e-07	1.52595e-05
ENSG00000089154.11	1.4903	6.35258	0.0086688	0.0586508	-1.4903	6.35258	7.15873	0.00745998	0.0488083	-1.48986	6.35258	8.22755	0.00604208	0.0503399
ENSG00000089157.16	0.825366	7.67018	0.0474603	0.178192	-0.825366	7.67018	4.02387	0.0448606	0.154252	-0.827928	7.67018	3.60742	0.0633386	0.207641
ENSG00000089159.16	0.822264	8.21207	0.0933062	0.271041	-0.822264	8.21207	2.95264	0.0857374	0.227536	-0.82226	8.21207	3.1001	0.0844446	0.244861
ENSG00000089169.15	0.409021	3.82011	0.468265	0.690753	-0.409021	3.82011	0.518059	0.471671	0.65531	-0.424599	3.82011	0.381175	0.539796	0.719618
ENSG00000089177.18	0.666161	3.59379	0.302914	0.539041	-0.666161	3.59379	1.06462	0.302163	0.497764	-0.677023	3.59379	0.848692	0.361377	0.567757
ENSG00000089195.15	2.77277	4.01239	1.83206e-05	0.000515642	-2.77277	4.01239	19.1122	1.23252e-05	0.000357293	-2.80173	4.01239	14.118	0.000452114	0.00828252
ENSG00000089199.10	1.46588	-0.073703	0.843605	0.948848	-1.46588	-0.073703	0.226912	0.633823	0.783798	-1.379	-0.073703	0.41692	0.52145	0.705106
ENSG00000089220.5	1.29088	4.11015	0.0575678	0.201526	-1.29088	4.11015	3.83196	0.050284	0.165546	-1.29101	4.11015	3.46692	0.0685305	0.217076
ENSG00000089225.19	2.39276	1.91547	0.130967	0.332137	-2.39276	1.91547	3.05627	0.0804261	0.218757	-2.39706	1.91547	3.07268	0.0857899	0.247104
ENSG00000089234.16	0.404878	4.86581	0.382771	0.618203	-0.404878	4.86581	0.865075	0.352322	0.546803	-0.402268	4.86581	0.556581	0.459158	0.655094
ENSG00000089248.7	1.9469	6.58248	1.89843e-05	0.000530463	-1.9469	6.58248	18.5122	1.68824e-05	0.000469192	-1.95574	6.58248	16.6418	0.000163302	0.00379568
ENSG00000089250.19	3.45836	3.13265	0.00363488	0.0325437	-3.45836	3.13265	9.85117	0.00169724	0.0175976	-3.44251	3.13265	10.6627	0.00198423	0.0242048
ENSG00000089280.18	1.08486	6.88647	0.0291413	0.130372	-1.08486	6.88647	4.94374	0.0261854	0.109643	-1.08508	6.88647	5.23089	0.0264874	0.121995
ENSG00000089289.16	0.292082	5.21403	0.645886	0.824186	-0.292082	5.21403	0.307325	0.579326	0.742236	-0.290053	5.21403	0.267656	0.607205	0.76976
ENSG00000089327.14	-1.24839	6.38552	0.00316913	0.0295175	1.24839	6.38552	8.76582	0.00306929	0.0270727	1.24614	6.38552	7.98976	0.00676138	0.0545136
ENSG00000089335.21	2.53526	3.13767	0.00283307	0.0275304	-2.53526	3.13767	8.93261	0.00280124	0.0254778	-2.54267	3.13767	7.50311	0.00853122	0.063279
ENSG00000089351.14	1.64375	7.0745	0.00398853	0.0345927	-1.64375	7.0745	8.63128	0.00330438	0.0284589	-1.64354	7.0745	10.3985	0.00223205	0.0261758
ENSG00000089472.16	0.224654	0.591533	1	1	-0.224654	0.591533	0.0195461	0.888812	0.942901	-0.211816	0.591533	0.0170696	0.896579	0.948653
ENSG00000089486.17	-2.24216	4.48988	0.00115698	0.014237	2.24216	4.48988	10.6799	0.00108306	0.0125806	2.24896	4.48988	11.0786	0.00165098	0.0213925
ENSG00000089505.17	1.0717	2.52523	0.263935	0.497699	-1.0717	2.52523	1.75931	0.184711	0.367842	-1.05894	2.52523	1.22585	0.273551	0.482571
ENSG00000089558.9	3.18367	1.82478	0.0361045	0.150275	-3.18367	1.82478	5.50381	0.0189751	0.0902904	-3.20974	1.82478	5.71392	0.0206662	0.104924
ENSG00000089597.18	1.36526	5.97247	0.0119622	0.0728177	-1.36526	5.97247	6.54181	0.0105368	0.0618073	-1.36497	5.97247	6.8762	0.0115664	0.0763202
ENSG00000089639.11	0.444714	8.29589	0.376847	0.612331	-0.444714	8.29589	0.842792	0.358599	0.55213	-0.444842	8.29589	0.910153	0.344695	0.552293
ENSG00000089682.16	0.0706806	3.41688	0.939498	0.99613	-0.0706806	3.41688	0.012014	0.91272	0.95653	-0.0827281	3.41688	0.0114669	0.915154	0.958922
ENSG00000089685.15	2.86162	3.39676	0.00852608	0.0580149	-2.86162	3.39676	8.13017	0.00435347	0.0342676	-2.87757	3.39676	9.0318	0.00415178	0.0397953
ENSG00000089692.9	3.02289	3.81704	0.000881005	0.0115772	-3.02289	3.81704	11.7558	0.000606533	0.0082642	-2.99662	3.81704	12.0333	0.00108946	0.0160618
ENSG00000089693.10	0.79727	6.04676	0.110386	0.299786	-0.79727	6.04676	2.77606	0.0956832	0.242976	-0.79447	6.04676	2.66374	0.108985	0.285319
ENSG00000089723.10	0.455204	1.13063	0.881927	0.968655	-0.455204	1.13063	0.0922407	0.761348	0.866402	-0.453878	1.13063	0.104516	0.747834	0.862628
ENSG00000089737.17	1.30015	6.6745	0.00734391	0.052534	-1.30015	6.6745	7.46984	0.0062741	0.0440268	-1.29998	6.6745	7.44991	0.00875255	0.0642246
ENSG00000089775.11	0.6106	3.66056	0.399089	0.632917	-0.6106	3.66056	0.906607	0.341016	0.536859	-0.609526	3.66056	0.688696	0.41058	0.613137
ENSG00000089818.18	1.80069	4.58004	0.000772703	0.0105096	-1.80069	4.58004	11.6388	0.000645889	0.00865659	-1.80807	4.58004	8.54184	0.00521316	0.0458781
ENSG00000089820.15	0.674007	7.98891	0.199987	0.428775	-0.674007	7.98891	1.74085	0.187031	0.370431	-0.67386	7.98891	2.00146	0.163387	0.35754
ENSG00000089847.12	1.70783	3.14058	0.0246427	0.116913	-1.70783	3.14058	4.98697	0.0255388	0.108046	-1.72791	3.14058	3.99467	0.0511337	0.182848
ENSG00000089876.11	-0.751094	1.34786	0.346257	0.583821	0.751094	1.34786	0.604134	0.437005	0.626316	0.775133	1.34786	0.405783	0.527044	0.709413
ENSG00000089902.10	0.279367	5.84849	0.551182	0.757955	-0.279367	5.84849	0.359512	0.548777	0.719098	-0.284939	5.84849	0.341848	0.561411	0.736121
ENSG00000089916.17	0.378103	5.35518	0.464652	0.687813	-0.378103	5.35518	0.666199	0.41438	0.604752	-0.36753	5.35518	0.515291	0.476221	0.668207
ENSG00000090006.17	0.0275419	4.19871	0.925696	0.990446	-0.0275419	4.19871	0.00200984	0.964242	0.983233	-0.0345762	4.19871	0.00278223	0.958145	0.981413
ENSG00000090013.10	-2.54759	5.43388	0.000130617	0.00261235	2.54759	5.43388	15.2221	9.55802e-05	0.00190668	2.58103	5.43388	18.5855	7.68816e-05	0.00206261
ENSG00000090020.11	0.578152	6.2326	0.25601	0.489989	-0.578152	6.2326	1.40348	0.236142	0.426295	-0.577697	6.2326	1.43971	0.235879	0.442515
ENSG00000090054.15	1.34889	4.32003	0.0311169	0.135802	-1.34889	4.32003	5.05064	0.0246169	0.105533	-1.34687	4.32003	4.20992	0.0454802	0.169493
ENSG00000090060.18	0.26719	6.82905	0.513125	0.727893	-0.26719	6.82905	0.463465	0.496009	0.676525	-0.268269	6.82905	0.391012	0.534631	0.714626
ENSG00000090061.17	1.51855	3.77393	0.00920901	0.0610778	-1.51855	3.77393	6.88156	0.00870897	0.0541643	-1.54301	3.77393	4.65585	0.0358108	0.146151
ENSG00000090097.21	1.45587	2.01646	0.233927	0.467611	-1.45587	2.01646	1.73858	0.187319	0.37067	-1.44894	2.01646	1.61117	0.210244	0.414491
ENSG00000090104.12	3.78349	3.71968	0.000808602	0.0108374	-3.78349	3.71968	12.3455	0.000442047	0.00647388	-3.73409	3.71968	14.9102	0.00032673	0.00650937
ENSG00000090238.11	-1.57516	7.67426	7.19713e-05	0.00161935	1.57516	7.67426	15.5803	7.90759e-05	0.00166304	1.57803	7.67426	14.4037	0.000401912	0.00759658
ENSG00000090263.16	2.08621	2.06742	0.0703037	0.227583	-2.08621	2.06742	3.5214	0.0605812	0.184537	-2.07763	2.06742	3.17389	0.08094	0.240098
ENSG00000090266.13	1.19733	4.1582	0.0691632	0.225692	-1.19733	4.1582	3.58473	0.0583129	0.18038	-1.19756	4.1582	3.11343	0.0837995	0.244009
ENSG00000090273.14	1.03765	5.89583	0.0106209	0.0670793	-1.03765	5.89583	6.57712	0.0103298	0.0608237	-1.0512	5.89583	4.94889	0.0306822	0.132856
ENSG00000090316.16	0.076172	6.25933	0.912758	0.984702	-0.076172	6.25933	0.0229988	0.87946	0.937991	-0.0763392	6.25933	0.0250075	0.87499	0.935957
ENSG00000090339.9	2.16842	7.74116	1.65909e-05	0.000471243	-2.16842	7.74116	19.091	1.24633e-05	0.000359948	-2.16757	7.74116	19.6949	5.05676e-05	0.00150953
ENSG00000090372.15	0.183902	6.88019	0.725826	0.878139	-0.183902	6.88019	0.166825	0.682949	0.817321	-0.181684	6.88019	0.163866	0.68736	0.825152
ENSG00000090376.10	1.51712	7.35715	0.00417841	0.0357556	-1.51712	7.35715	8.46126	0.0036279	0.0302912	-1.51647	7.35715	9.53438	0.0032967	0.0342733
ENSG00000090382.6	1.16751	9.44907	0.0602433	0.207327	-1.16751	9.44907	3.73128	0.0534024	0.17165	-1.1672	9.44907	4.54212	0.0380446	0.151708
ENSG00000090402.8	2.94526	0.126496	0.427634	0.657557	-2.94526	0.126496	1.51157	0.218899	0.407671	-2.91012	0.126496	2.17023	0.147016	0.337837
ENSG00000090432.7	0.769229	3.46822	0.345426	0.5828	-0.769229	3.46822	1.23681	0.266086	0.459608	-0.766808	3.46822	0.957206	0.332634	0.541335
ENSG00000090447.12	2.00908	3.28484	0.0170913	0.092186	-2.00908	3.28484	6.50416	0.0107623	0.062655	-2.00925	3.28484	5.42903	0.0239108	0.114135
ENSG00000090470.15	0.721476	4.86519	0.232457	0.465998	-0.721476	4.86519	1.48747	0.222609	0.411971	-0.720753	4.86519	1.46581	0.231739	0.438547
ENSG00000090487.11	0.123362	5.02454	0.801163	0.924833	-0.123362	5.02454	0.0613675	0.804347	0.89295	-0.132373	5.02454	0.0587174	0.809533	0.898094
ENSG00000090520.11	2.44703	5.26049	0.0001155	0.00237443	-2.44703	5.26049	15.4556	8.44649e-05	0.00174103	-2.44637	5.26049	15.895	0.000219647	0.00488525
ENSG00000090530.10	1.31777	1.13679	0.544767	0.753014	-1.31777	1.13679	0.7416	0.389149	0.581245	-1.29983	1.13679	0.813816	0.371349	0.576634
ENSG00000090539.15	4.63015	1.07784	0.0176942	0.0940719	-4.63015	1.07784	7.10154	0.00770175	0.0498216	-4.63142	1.07784	7.01471	0.0108089	0.073258
ENSG00000090554.13	0.162942	3.86542	0.875014	0.964527	-0.162942	3.86542	0.0456657	0.830785	0.910417	-0.146796	3.86542	0.0380378	0.846163	0.919781
ENSG00000090565.16	-1.00962	4.22312	0.0677436	0.222365	1.00962	4.22312	2.64116	0.104128	0.255897	1.00711	4.22312	2.34424	0.132093	0.319626
ENSG00000090581.10	1.11912	5.58032	0.0323175	0.139313	-1.11912	5.58032	4.60012	0.0319698	0.124407	-1.12254	5.58032	4.44884	0.0399893	0.156514
ENSG00000090612.21	-0.710413	1.92195	0.192988	0.420117	0.710413	1.92195	0.904296	0.341632	0.537282	0.829566	1.92195	0.650717	0.423703	0.624623
ENSG00000090615.15	0.994781	6.71079	0.0475414	0.178329	-0.994781	6.71079	4.17381	0.0410535	0.145725	-0.994305	6.71079	4.36795	0.0417632	0.16082
ENSG00000090621.14	1.13904	5.7427	0.0878306	0.261389	-1.13904	5.7427	3.1162	0.0775174	0.21428	-1.13917	5.7427	3.92029	0.0532619	0.187598
ENSG00000090659.18	1.16851	0.279548	0.756379	0.897944	-1.16851	0.279548	0.382201	0.536428	0.710099	-1.1704	0.279548	0.486524	0.488735	0.678287
ENSG00000090661.12	0.42293	3.86186	0.580025	0.779002	-0.42293	3.86186	0.364759	0.545875	0.717086	-0.422564	3.86186	0.349726	0.556951	0.73288
ENSG00000090674.16	0.269549	4.72013	0.553779	0.75997	-0.269549	4.72013	0.313424	0.575587	0.739723	-0.290437	4.72013	0.265791	0.608457	0.770545
ENSG00000090686.15	0.962295	6.77358	0.0368496	0.15244	-0.962295	6.77358	4.54246	0.033064	0.127258	-0.962301	6.77358	4.38024	0.0414882	0.160079
ENSG00000090776.6	-2.54834	3.15063	0.000806412	0.0108268	2.54834	3.15063	11.1015	0.000862572	0.0107164	2.53132	3.15063	8.80615	0.00460905	0.0425523
ENSG00000090857.13	0.82602	4.30168	0.127934	0.327287	-0.82602	4.30168	2.26278	0.132516	0.297729	-0.846908	4.30168	1.79907	0.185928	0.384702
ENSG00000090861.15	2.27437	5.16913	0.000322915	0.0053178	-2.27437	5.16913	13.2714	0.000269479	0.00442839	-2.27224	5.16913	13.604	0.000559688	0.00980932
ENSG00000090863.11	0.544624	6.56767	0.25598	0.489989	-0.544624	6.56767	1.39869	0.236943	0.427164	-0.544112	6.56767	1.38042	0.245632	0.452242
ENSG00000090889.12	2.34729	3.6587	0.000322379	0.0053178	-2.34729	3.6587	13.581	0.000228483	0.00386972	-2.36799	3.6587	9.31839	0.0036389	0.0364135
ENSG00000090905.19	1.53471	6.05198	0.00567503	0.0443013	-1.53471	6.05198	7.96907	0.00475835	0.0362675	-1.53404	6.05198	8.51505	0.00527889	0.0462725
ENSG00000090924.15	1.83243	5.36135	0.0154728	0.0860338	-1.83243	5.36135	6.21389	0.0126752	0.0698237	-1.82723	5.36135	7.98486	0.00677712	0.0545836
ENSG00000090971.5	0.175749	2.27437	0.868589	0.961327	-0.175749	2.27437	0.0351016	0.851383	0.922153	-0.183208	2.27437	0.0316264	0.859574	0.927489
ENSG00000090975.12	-2.97343	6.07145	1.33401e-09	1.3497e-07	2.97343	6.07145	37.762	7.99235e-10	8.30346e-08	2.96923	6.07145	37.0583	1.63803e-07	1.32066e-05
ENSG00000090989.18	1.57812	4.46117	0.0220405	0.108756	-1.57812	4.46117	5.61313	0.0178264	0.0866957	-1.57709	4.46117	5.39463	0.0243381	0.115639
ENSG00000091009.8	1.87409	3.4	0.0137692	0.079711	-1.87409	3.4	5.79401	0.0160809	0.0813196	-1.88218	3.4	4.84648	0.0323781	0.137304
ENSG00000091039.17	-0.349662	6.38215	0.447627	0.675039	0.349662	6.38215	0.549497	0.458523	0.643512	0.349627	6.38215	0.568843	0.454281	0.651136
ENSG00000091073.19	0.0214221	4.28897	1	1	-0.0214221	4.28897	0.00136867	0.970489	0.986613	-0.0184661	4.28897	0.000872661	0.976552	0.989157
ENSG00000091106.19	2.28412	4.67484	0.000521355	0.0077551	-2.28412	4.67484	12.7639	0.000353378	0.00545937	-2.28517	4.67484	11.8802	0.00116391	0.0168228
ENSG00000091127.14	-0.156397	3.00957	0.924119	0.989575	0.156397	3.00957	0.0497934	0.823423	0.906392	0.122851	3.00957	0.0217248	0.883418	0.940595
ENSG00000091128.13	0.250573	0.511066	0.939756	0.996164	-0.250573	0.511066	0.0141175	0.90542	0.953333	-0.407451	0.511066	0.0574698	0.811527	0.899116
ENSG00000091129.20	3.56585	0.898798	0.300903	0.536942	-3.56585	0.898798	2.27522	0.131456	0.296207	-3.6289	0.898798	3.97002	0.0518286	0.184481
ENSG00000091136.14	1.54148	1.59733	0.168295	0.386587	-1.54148	1.59733	2.12543	0.144872	0.314931	-1.58765	1.59733	1.64459	0.205651	0.408085
ENSG00000091137.13	1.09295	0.115722	0.899387	0.978117	-1.09295	0.115722	0.313955	0.575263	0.739686	-1.09606	0.115722	0.407012	0.526421	0.708917
ENSG00000091140.14	0.608845	4.47245	0.302266	0.538753	-0.608845	4.47245	1.10823	0.292466	0.487882	-0.614235	4.47245	0.981913	0.326531	0.53583
ENSG00000091157.13	0.216689	4.36832	0.633217	0.815546	-0.216689	4.36832	0.175569	0.675209	0.811824	-0.246695	4.36832	0.166484	0.68501	0.823992
ENSG00000091164.13	0.0121743	4.71597	0.967735	1	-0.0121743	4.71597	0.000637503	0.979856	0.990866	-0.0256374	4.71597	0.00209666	0.963662	0.98303
ENSG00000091181.19	-0.276431	1.02591	0.807289	0.929409	0.276431	1.02591	0.0328501	0.856174	0.924726	0.271508	1.02591	0.0352612	0.851815	0.923396
ENSG00000091262.15	-0.59875	2.66696	0.514335	0.728511	0.59875	2.66696	0.519122	0.471216	0.654914	0.595397	2.66696	0.418235	0.520797	0.70453
ENSG00000091317.8	0.0415254	6.63023	0.944329	0.998103	-0.0415254	6.63023	0.00638724	0.936301	0.96794	-0.037428	6.63023	0.00600644	0.938536	0.971549
ENSG00000091409.15	-1.00618	4.40305	0.0840821	0.254217	1.00618	4.40305	3.40514	0.0649937	0.192225	0.98535	4.40305	2.62067	0.111814	0.289834
ENSG00000091428.18	3.04543	0.0442988	0.294075	0.530014	-3.04543	0.0442988	3.01197	0.0826518	0.222616	-3.0306	0.0442988	2.81807	0.0994911	0.270729
ENSG00000091436.17	1.50873	4.32081	0.0238358	0.114696	-1.50873	4.32081	5.30756	0.021233	0.0964175	-1.50875	4.32081	4.95853	0.0305276	0.132669
ENSG00000091483.6	1.7426	2.44842	0.0219369	0.108493	-1.7426	2.44842	4.89306	0.0269648	0.111582	-1.82774	2.44842	3.35544	0.0729844	0.225329
ENSG00000091490.11	1.88682	6.19385	0.000473045	0.00720081	-1.88682	6.19385	12.6671	0.000372154	0.00569263	-1.88684	6.19385	13.2005	0.000662801	0.0110087
ENSG00000091513.16	1.54486	1.28629	0.384522	0.619719	-1.54486	1.28629	1.38196	0.239767	0.430429	-1.54556	1.28629	1.25328	0.268313	0.476546
ENSG00000091527.15	0.285126	8.30328	0.543131	0.751773	-0.285126	8.30328	0.408842	0.522558	0.698609	-0.285206	8.30328	0.403031	0.528442	0.710403
ENSG00000091536.19	2.12345	2.89171	0.011637	0.0715438	-2.12345	2.89171	6.62669	0.0100462	0.0595613	-2.15024	2.89171	5.2171	0.0266775	0.122397
ENSG00000091542.9	0.238867	6.22437	0.591934	0.78736	-0.238867	6.22437	0.361939	0.547432	0.718128	-0.22897	6.22437	0.264548	0.609295	0.771145
ENSG00000091592.16	-0.370593	7.09844	0.443386	0.671916	0.370593	7.09844	0.535236	0.464414	0.648487	0.369083	7.09844	0.626001	0.432589	0.631982
ENSG00000091622.16	0.331026	3.45926	0.645092	0.823658	-0.331026	3.45926	0.290509	0.589894	0.750438	-0.328687	3.45926	0.197368	0.658783	0.805413
ENSG00000091640.8	2.05168	4.08856	0.00148559	0.0170854	-2.05168	4.08856	10.2591	0.00136012	0.0148272	-2.06819	4.08856	8.42573	0.00550444	0.0477756
ENSG00000091651.9	1.49974	2.11002	0.237506	0.471117	-1.49974	2.11002	2.35398	0.124964	0.287009	-1.46203	2.11002	1.71105	0.196872	0.398169
ENSG00000091656.18	2.12617	1.38162	0.289344	0.524601	-2.12617	1.38162	2.07753	0.149482	0.321253	-2.14333	1.38162	1.98544	0.16505	0.359653
ENSG00000091664.8	0.397205	-0.304	1	1	-0.397205	-0.304	0.0280342	0.867028	0.931107	-0.397205	-0.304	0.0353789	0.85157	0.923325
ENSG00000091732.16	1.3314	1.97756	0.257194	0.491041	-1.3314	1.97756	1.67409	0.195712	0.380223	-1.33422	1.97756	1.3733	0.246838	0.453613
ENSG00000091831.23	3.52609	2.61386	0.00060724	0.00869572	-3.52609	2.61386	13.3481	0.000258678	0.00428405	-3.54121	2.61386	10.6046	0.00203609	0.0245281
ENSG00000091879.13	1.40588	1.78597	0.207545	0.437784	-1.40588	1.78597	2.45824	0.11691	0.275216	-1.36655	1.78597	1.40188	0.242046	0.448995
ENSG00000091947.10	1.32239	2.42454	0.083648	0.2533	-1.32239	2.42454	2.73134	0.0983968	0.24696	-1.41659	2.42454	2.01513	0.161986	0.355377
ENSG00000091972.18	2.01261	0.658023	0.256217	0.490143	-2.01261	0.658023	1.91638	0.166256	0.344054	-2.04788	0.658023	1.60355	0.211308	0.415953
ENSG00000091986.15	0.164229	1.2211	1	1	-0.164229	1.2211	0.0150592	0.902332	0.95093	-0.169281	1.2211	0.0159564	0.89999	0.95059
ENSG00000092010.15	0.814118	7.00253	0.0394587	0.15882	-0.814118	7.00253	4.40609	0.0358107	0.133998	-0.812599	7.00253	3.55061	0.0653841	0.21122
ENSG00000092020.10	1.02384	3.97754	0.10985	0.298854	-1.02384	3.97754	2.56937	0.108951	0.263773	-1.03514	3.97754	2.16775	0.147242	0.337918
ENSG00000092036.18	2.37229	3.9908	0.000294343	0.00498516	-2.37229	3.9908	13.0076	0.000310237	0.00491128	-2.40712	3.9908	10.126	0.00252191	0.0283098
ENSG00000092051.17	0.855387	0.980888	0.674568	0.843687	-0.855387	0.980888	0.551092	0.457872	0.642773	-0.802582	0.980888	0.322065	0.572926	0.74475
ENSG00000092054.13	1.60305	0.378238	0.796695	0.922501	-1.60305	0.378238	0.470514	0.492751	0.67419	-1.67441	0.378238	0.914393	0.343584	0.551284
ENSG00000092067.5	2.9295	3.87746	0.00426464	0.0363728	-2.9295	3.87746	8.72808	0.00313346	0.0274355	-2.8917	3.87746	10.3875	0.00224299	0.0262049
ENSG00000092068.20	1.17186	1.38559	0.508505	0.723897	-1.17186	1.38559	0.853822	0.355473	0.549536	-1.17174	1.38559	0.79988	0.375444	0.579969
ENSG00000092094.11	1.19784	3.37198	0.0767561	0.240572	-1.19784	3.37198	2.99382	0.083583	0.22424	-1.23118	3.37198	2.30887	0.134979	0.323449
ENSG00000092096.16	-0.112938	1.53348	1	1	0.112938	1.53348	0.00814129	0.928105	0.963521	0.164642	1.53348	0.0160825	0.899597	0.9505
ENSG00000092098.17	2.02923	1.0032	0.263338	0.497105	-2.02923	1.0032	1.66102	0.197465	0.382286	-2.02065	1.0032	1.67271	0.20188	0.403923
ENSG00000092108.20	0.8062	5.24078	0.0778832	0.242924	-0.8062	5.24078	3.24747	0.0715338	0.204043	-0.807297	5.24078	2.41315	0.126671	0.311832
ENSG00000092140.16	1.1967	3.73296	0.0998499	0.282729	-1.1967	3.73296	2.59061	0.107499	0.261525	-1.18528	3.73296	2.30845	0.135014	0.323482
ENSG00000092148.13	0.479165	6.59974	0.254789	0.488741	-0.479165	6.59974	1.36479	0.24271	0.4336	-0.479943	6.59974	1.18119	0.28236	0.492244
ENSG00000092199.17	1.04941	7.83078	0.00950008	0.0622644	-1.04941	7.83078	6.87656	0.00873333	0.0542722	-1.0514	7.83078	5.83845	0.019399	0.100974
ENSG00000092200.12	-0.197533	1.53358	0.946038	0.99909	0.197533	1.53358	0.0170188	0.896206	0.947304	0.348909	1.53358	0.0668553	0.79704	0.891037
ENSG00000092201.10	0.838945	5.5957	0.0563618	0.198652	-0.838945	5.5957	3.70683	0.0541904	0.173141	-0.846416	5.5957	2.92986	0.0931947	0.25947
ENSG00000092203.14	0.71765	5.82984	0.0916277	0.268403	-0.71765	5.82984	2.90942	0.0880633	0.230937	-0.723965	5.82984	2.3043	0.135357	0.323889
ENSG00000092208.17	2.66931	0.227965	0.363764	0.601389	-2.66931	0.227965	2.3555	0.124842	0.286838	-2.60795	0.227965	2.09321	0.154238	0.346583
ENSG00000092295.12	1.84685	0.842102	0.333962	0.570867	-1.84685	0.842102	1.78615	0.181396	0.36312	-1.82488	0.842102	1.42751	0.237846	0.4444
ENSG00000092330.18	1.34307	5.34634	0.00796767	0.0553852	-1.34307	5.34634	7.132	0.00757204	0.0493538	-1.35246	5.34634	6.19479	0.0162105	0.0909528
ENSG00000092421.16	0.749652	2.50134	0.513293	0.727901	-0.749652	2.50134	0.781006	0.376834	0.569757	-0.740788	2.50134	0.569125	0.45417	0.651037
ENSG00000092439.16	0.444469	5.86081	0.352934	0.590576	-0.444469	5.86081	0.88816	0.345976	0.540927	-0.448838	5.86081	0.837472	0.364543	0.570416
ENSG00000092445.12	2.11017	1.03106	0.146191	0.354019	-2.11017	1.03106	2.62593	0.105131	0.257505	-2.2217	1.03106	2.1965	0.144643	0.33514
ENSG00000092470.12	1.74001	3.09081	0.0175038	0.0933374	-1.74001	3.09081	6.01802	0.0141605	0.0747629	-1.7552	3.09081	4.04736	0.0496823	0.179176
ENSG00000092529.24	2.10899	1.00199	0.0849049	0.255867	-2.10899	1.00199	3.42836	0.0640858	0.190999	-2.14919	1.00199	2.20825	0.143596	0.334012
ENSG00000092531.10	-2.18038	6.57782	1.08583e-06	4.64329e-05	2.18038	6.57782	24.3058	8.21929e-07	3.49926e-05	2.17513	6.57782	23.5188	1.26225e-05	0.000490945
ENSG00000092607.15	0.703283	0.710707	0.850546	0.951784	-0.703283	0.710707	0.217184	0.641194	0.789068	-0.715116	0.710707	0.201279	0.655642	0.803462
ENSG00000092621.12	2.13297	3.68382	0.0332192	0.142132	-2.13297	3.68382	5.18345	0.022803	0.10051	-2.14984	3.68382	6.11406	0.0168804	0.0933912
ENSG00000092758.18	0.286129	3.46551	0.831304	0.943203	-0.286129	3.46551	0.110971	0.739041	0.852612	-0.295148	3.46551	0.12979	0.720178	0.844805
ENSG00000092820.18	1.66756	7.93545	0.00281079	0.0273826	-1.66756	7.93545	9.2427	0.00236436	0.0226299	-1.66738	7.93545	10.9062	0.00178136	0.0226442
ENSG00000092841.18	-1.12301	8.74236	0.00742196	0.0528482	1.12301	8.74236	7.18409	0.00735527	0.0484034	1.11958	8.74236	6.54776	0.0135976	0.0830679
ENSG00000092847.12	-0.601591	5.62359	0.176386	0.397791	0.601591	5.62359	1.56341	0.211166	0.398981	0.608542	5.62359	1.49768	0.226804	0.433823
ENSG00000092853.14	2.19746	4.83187	0.000885857	0.0115918	-2.19746	4.83187	11.5448	0.000679377	0.00902725	-2.19714	4.83187	11.5644	0.0013348	0.0184905
ENSG00000092871.16	0.243274	5.47816	0.584732	0.782136	-0.243274	5.47816	0.316336	0.573818	0.738625	-0.245607	5.47816	0.248295	0.620478	0.778678
ENSG00000092929.11	-0.109184	7.60369	0.777207	0.910074	0.109184	7.60369	0.0612834	0.804479	0.893032	0.110617	7.60369	0.0639428	0.801413	0.893473
ENSG00000092931.11	0.538016	4.94003	0.393228	0.628061	-0.538016	4.94003	0.899816	0.342831	0.538238	-0.537904	4.94003	0.823895	0.368428	0.573723
ENSG00000092964.18	-0.237302	4.98114	0.614384	0.802926	0.237302	4.98114	0.265987	0.606036	0.762905	0.231053	4.98114	0.191495	0.663573	0.808828
ENSG00000092969.12	-3.15208	2.64879	0.00360328	0.0323542	3.15208	2.64879	10.2993	0.0013308	0.0145898	3.16403	2.64879	8.99539	0.00422219	0.0402956
ENSG00000092978.11	0.627101	2.14773	0.555092	0.760831	-0.627101	2.14773	0.412625	0.52064	0.697366	-0.632413	2.14773	0.345152	0.559532	0.734778
ENSG00000093000.19	0.241707	6.85013	0.560107	0.76512	-0.241707	6.85013	0.355585	0.550969	0.720709	-0.245687	6.85013	0.322275	0.572801	0.74475
ENSG00000093009.9	2.66758	2.65485	0.0534157	0.192163	-2.66758	2.65485	5.10206	0.0238974	0.103506	-2.72503	2.65485	5.9295	0.0185252	0.0982857
ENSG00000093010.13	-0.57213	4.19032	0.257435	0.491155	0.57213	4.19032	1.24754	0.264023	0.457167	0.581809	4.19032	0.913133	0.343913	0.551496
ENSG00000093072.18	1.06319	5.46571	0.0351854	0.148088	-1.06319	5.46571	4.498	0.0339344	0.129464	-1.06876	5.46571	4.10902	0.0480406	0.17494
ENSG00000093134.14	1.29358	5.09973	0.0971059	0.277804	-1.29358	5.09973	2.91169	0.0879396	0.230691	-1.25916	5.09973	3.58498	0.064138	0.20911
ENSG00000093144.19	0.311357	4.01633	0.571022	0.773015	-0.311357	4.01633	0.333957	0.563338	0.730419	-0.327403	4.01633	0.253332	0.616964	0.776645
ENSG00000093167.18	0.304581	6.18696	0.526076	0.738185	-0.304581	6.18696	0.42678	0.513573	0.690774	-0.307005	6.18696	0.414658	0.522578	0.706076
ENSG00000093183.14	0.547248	3.10508	0.453371	0.679662	-0.547248	3.10508	0.768709	0.380617	0.573035	-0.531528	3.10508	0.432943	0.513587	0.698623
ENSG00000093217.10	0.597414	0.707032	0.772311	0.906977	-0.597414	0.707032	0.141987	0.706314	0.833116	-0.636949	0.707032	0.156299	0.69428	0.829343
ENSG00000094631.20	0.291338	4.60334	0.667772	0.838643	-0.291338	4.60334	0.300066	0.583841	0.745637	-0.280759	4.60334	0.227423	0.635534	0.789191
ENSG00000094661.3	3.08072	0.186677	0.2492	0.481856	-3.08072	0.186677	2.06402	0.150812	0.322769	-3.07741	0.186677	2.66096	0.109165	0.28551
ENSG00000094755.17	0.468068	1.12501	0.903762	0.980188	-0.468068	1.12501	0.0678392	0.794509	0.886287	-0.398114	1.12501	0.0624409	0.80371	0.895102
ENSG00000094804.12	2.622	3.74695	0.00820122	0.0564244	-2.622	3.74695	7.70569	0.0055047	0.0402137	-2.61629	3.74695	8.73429	0.00476559	0.0432931
ENSG00000094841.14	1.01142	2.70537	0.363127	0.60104	-1.01142	2.70537	1.07217	0.300456	0.495901	-0.999917	2.70537	1.04833	0.310855	0.520986
ENSG00000094880.11	1.03878	2.6677	0.290958	0.526164	-1.03878	2.6677	1.39223	0.238029	0.42858	-1.03789	2.6677	1.15757	0.287171	0.496582
ENSG00000094914.13	1.55405	3.44469	0.0591938	0.204902	-1.55405	3.44469	4.12696	0.042205	0.148048	-1.55396	3.44469	3.453	0.0690698	0.217998
ENSG00000094916.16	0.724786	4.87698	0.219683	0.451933	-0.724786	4.87698	1.65094	0.198831	0.384104	-0.725124	4.87698	1.54185	0.220176	0.426201
ENSG00000094963.14	1.79747	0.278055	0.677044	0.844928	-1.79747	0.278055	0.525635	0.468448	0.652413	-1.89894	0.278055	0.926464	0.340447	0.548513
ENSG00000094975.14	-0.614649	5.93693	0.128044	0.327406	0.614649	5.93693	2.27734	0.131277	0.296019	0.615569	5.93693	1.83966	0.181126	0.37935
ENSG00000095002.14	1.00622	2.89463	0.200038	0.428775	-1.00622	2.89463	1.6176	0.203427	0.389493	-1.03589	2.89463	1.28781	0.2619	0.469999
ENSG00000095015.6	1.08119	7.47593	0.0200146	0.102332	-1.08119	7.47593	5.58433	0.0181218	0.0876918	-1.0817	7.47593	5.61078	0.0217828	0.108215
ENSG00000095059.16	-0.328739	1.47127	0.628537	0.812678	0.328739	1.47127	0.0935342	0.759731	0.865262	0.353576	1.47127	0.0863895	0.770043	0.87469
ENSG00000095066.11	0.904434	4.05171	0.164919	0.381378	-0.904434	4.05171	1.97976	0.159415	0.334689	-0.909639	4.05171	1.71376	0.196524	0.397725
ENSG00000095110.8	2.28169	1.29266	0.24063	0.473307	-2.28169	1.29266	1.90674	0.167326	0.345268	-2.25098	1.29266	2.24145	0.140685	0.330664
ENSG00000095139.14	1.14694	6.15506	0.0151556	0.0850155	-1.14694	6.15506	5.98559	0.0144233	0.0757882	-1.15287	6.15506	5.59743	0.0219319	0.108469
ENSG00000095203.14	2.79868	3.21174	0.0115763	0.0713098	-2.79868	3.21174	7.33675	0.00675588	0.046071	-2.80327	3.21174	7.97777	0.00679996	0.0546823
ENSG00000095209.12	0.836794	2.4495	0.371969	0.607996	-0.836794	2.4495	0.94015	0.332239	0.528252	-0.855716	2.4495	0.727074	0.397927	0.600674
ENSG00000095261.14	1.70025	3.67945	0.00444735	0.0375715	-1.70025	3.67945	8.20264	0.00418294	0.0335801	-1.7212	3.67945	5.5137	0.0228929	0.111363
ENSG00000095303.17	-3.19862	8.6488	2.1218e-09	1.97864e-07	3.19862	8.6488	35.9664	2.00746e-09	1.87197e-07	3.19941	8.6488	42.4885	3.50075e-08	3.58885e-06
ENSG00000095319.14	0.922146	4.5416	0.104234	0.289315	-0.922146	4.5416	2.73287	0.0983023	0.246877	-0.928252	4.5416	2.28661	0.136833	0.325773
ENSG00000095321.17	-1.59595	5.29719	0.00350498	0.0317478	1.59595	5.29719	9.1543	0.00248134	0.0232936	1.59187	5.29719	8.67431	0.00490056	0.0441307
ENSG00000095370.20	0.0502993	5.78739	0.932947	0.993057	-0.0502993	5.78739	0.0112195	0.915644	0.958038	-0.0511662	5.78739	0.0109521	0.917073	0.959533
ENSG00000095380.11	1.60853	4.38091	0.00332623	0.0304855	-1.60853	4.38091	8.40439	0.00374315	0.0309131	-1.63554	4.38091	6.4464	0.0142986	0.0852627
ENSG00000095383.20	1.94719	4.95239	0.000769961	0.0104828	-1.94719	4.95239	11.4788	0.000703957	0.00921934	-1.95329	4.95239	10.4639	0.00216781	0.0256301
ENSG00000095397.14	2.21	2.95707	0.00264169	0.0262262	-2.21	2.95707	8.67531	0.00322549	0.0279819	-2.28264	2.95707	6.17265	0.0163914	0.0916355
ENSG00000095485.18	0.952597	3.91303	0.114522	0.306395	-0.952597	3.91303	2.93206	0.0868368	0.229409	-0.944034	3.91303	1.85396	0.17947	0.377324
ENSG00000095539.15	0.22919	0.287223	1	1	-0.22919	0.287223	0.0123447	0.911532	0.956188	-0.338809	0.287223	0.0454194	0.832107	0.911504
ENSG00000095564.14	1.20624	5.30081	0.0538624	0.193096	-1.20624	5.30081	4.01363	0.0451338	0.154696	-1.20774	5.30081	4.3602	0.0419376	0.16121
ENSG00000095574.11	1.3467	4.02049	0.0327524	0.140718	-1.3467	4.02049	4.78622	0.0286883	0.116286	-1.35111	4.02049	3.81479	0.0564485	0.194226
ENSG00000095585.16	2.43353	2.71816	0.00383481	0.0337738	-2.43353	2.71816	8.92763	0.00280889	0.0255024	-2.44354	2.71816	6.2467	0.0157948	0.0898251
ENSG00000095587.9	3.10327	0.729249	0.174891	0.395632	-3.10327	0.729249	3.03712	0.0813802	0.22047	-3.10122	0.729249	3.3159	0.0746405	0.228618
ENSG00000095637.22	0.746616	2.89459	0.493345	0.711655	-0.746616	2.89459	0.491534	0.483244	0.664943	-0.607946	2.89459	0.369842	0.545862	0.723516
ENSG00000095713.14	2.5334	1.83908	0.123923	0.320932	-2.5334	1.83908	3.12348	0.0771717	0.213821	-2.57313	1.83908	3.46366	0.0686564	0.217297
ENSG00000095739.11	0.778742	3.98819	0.334239	0.571147	-0.778742	3.98819	0.974118	0.323655	0.519675	-0.756491	3.98819	1.01023	0.319721	0.528769
ENSG00000095787.22	0.718717	8.12244	0.0739071	0.234828	-0.718717	8.12244	3.28164	0.070059	0.201358	-0.721128	8.12244	2.76875	0.10242	0.274776
ENSG00000095794.19	0.790309	5.66505	0.0895093	0.264162	-0.790309	5.66505	2.98706	0.0839324	0.224732	-0.791576	5.66505	2.54171	0.11722	0.298056
ENSG00000095906.17	0.471975	3.92989	0.51287	0.727769	-0.471975	3.92989	0.50389	0.477796	0.660913	-0.472682	3.92989	0.440354	0.510021	0.696165
ENSG00000095932.6	-5.10171	2.16017	1.39524e-05	0.000407516	5.10171	2.16017	18.3536	1.83474e-05	0.000500913	5.10122	2.16017	16.8617	0.000149768	0.00350741
ENSG00000095951.17	1.26492	5.71288	0.0287944	0.1295	-1.26492	5.71288	5.15386	0.0231947	0.101543	-1.26617	5.71288	5.44316	0.0237376	0.113941
ENSG00000095981.10	4.79426	-0.309941	0.35557	0.593128	-4.79426	-0.309941	4.15972	0.0413963	0.146372	-4.79426	-0.309941	5.53413	0.02292	0.111363
ENSG00000096006.11	3.05633	4.79262	0.0158101	0.0873728	-3.05633	4.79262	6.4457	0.0111221	0.0640514	-2.91564	4.79262	10.238	0.00239823	0.0273667
ENSG00000096060.14	1.81719	8.43287	0.00136843	0.0161722	-1.81719	8.43287	10.634	0.00111025	0.0128068	-1.81732	8.43287	12.3315	0.000958466	0.0146034
ENSG00000096063.16	1.11683	5.86918	0.0175304	0.0934147	-1.11683	5.86918	5.9139	0.0150219	0.0777204	-1.11672	5.86918	5.12354	0.0280066	0.125193
ENSG00000096070.19	0.694153	5.74844	0.229923	0.463806	-0.694153	5.74844	1.50126	0.220478	0.409485	-0.691091	5.74844	1.65293	0.204524	0.40684
ENSG00000096080.11	1.76486	3.05302	0.0234392	0.113316	-1.76486	3.05302	5.45025	0.0195655	0.0917443	-1.77716	3.05302	4.18082	0.0462028	0.171133
ENSG00000096088.16	5.70604	0.38886	0.300503	0.536561	-5.70604	0.38886	4.3005	0.0381012	0.138792	-5.6934	0.38886	7.57828	0.00838941	0.0627382
ENSG00000096092.6	-0.390875	0.541783	0.802414	0.925587	0.390875	0.541783	0.0719196	0.788562	0.882387	0.347602	0.541783	0.0515628	0.821298	0.905325
ENSG00000096093.16	0.82755	2.83005	0.493811	0.712034	-0.82755	2.83005	0.697644	0.403576	0.594423	-0.85018	2.83005	0.746293	0.391806	0.595296
ENSG00000096384.20	1.57291	7.89032	0.00204789	0.0217132	-1.57291	7.89032	9.77515	0.00176886	0.018194	-1.57314	7.89032	10.5825	0.00205624	0.0246941
ENSG00000096401.8	0.991313	5.38685	0.0776231	0.242504	-0.991313	5.38685	3.3428	0.0674995	0.196741	-0.991312	5.38685	3.25646	0.0772082	0.233252
ENSG00000096433.11	1.41584	5.97549	0.0386922	0.157156	-1.41584	5.97549	4.49097	0.0340743	0.129834	-1.40796	5.97549	5.89027	0.0188964	0.099394
ENSG00000096654.15	-0.0623074	1.2723	1	1	0.0623074	1.2723	0.00238123	0.96108	0.982115	0.0863239	1.2723	0.00431972	0.947861	0.976045
ENSG00000096696.14	2.20376	2.79749	0.00826012	0.0567036	-2.20376	2.79749	6.77118	0.00926417	0.0563938	-2.22926	2.79749	5.32016	0.0252913	0.118496
ENSG00000096717.12	0.516071	5.51571	0.384912	0.620153	-0.516071	5.51571	0.824563	0.363849	0.55678	-0.514746	5.51571	0.896628	0.348273	0.555228
ENSG00000096746.17	0.0970209	6.27404	0.873019	0.963631	-0.0970209	6.27404	0.0428353	0.836036	0.913859	-0.0961827	6.27404	0.0416505	0.839122	0.915599
ENSG00000096872.16	-1.10472	3.01585	0.120484	0.314995	1.10472	3.01585	2.09871	0.147423	0.318686	1.10729	3.01585	1.71003	0.197004	0.398279
ENSG00000096968.13	0.642552	7.18749	0.111593	0.301791	-0.642552	7.18749	2.60968	0.106213	0.259294	-0.644507	7.18749	2.23734	0.141041	0.331126
ENSG00000096996.15	1.14305	4.39434	0.031383	0.136558	-1.14305	4.39434	4.70421	0.0300889	0.119922	-1.15993	4.39434	3.49869	0.0673168	0.214947
ENSG00000097007.18	1.06775	4.58939	0.0695335	0.226152	-1.06775	4.58939	3.42565	0.0641908	0.191064	-1.06858	4.58939	2.99138	0.089921	0.253871
ENSG00000097021.19	-1.13671	3.99509	0.146242	0.354019	1.13671	3.99509	2.37742	0.123101	0.284375	1.16855	3.99509	2.53326	0.117816	0.298884
ENSG00000097033.14	0.944405	7.07829	0.057785	0.201912	-0.944405	7.07829	3.70037	0.0544005	0.173419	-0.944498	7.07829	3.98814	0.0513168	0.183297
ENSG00000097046.13	2.46761	3.52366	0.0079264	0.0552706	-2.46761	3.52366	7.3856	0.00657482	0.0454751	-2.42485	3.52366	7.29798	0.00941876	0.0675307
ENSG00000097096.9	0.0452439	1.19092	1	1	-0.0452439	1.19092	0.000769292	0.977873	0.990194	-0.0319724	1.19092	0.000467926	0.982829	0.992463
ENSG00000099139.13	-0.0565714	2.60818	1	1	0.0565714	2.60818	0.00376494	0.951073	0.975977	0.0826911	2.60818	0.00737453	0.931911	0.967797
ENSG00000099194.6	0.956639	3.53486	0.212175	0.443009	-0.956639	3.53486	1.74513	0.18649	0.370017	-0.956951	3.53486	1.4956	0.227122	0.434193
ENSG00000099203.7	2.0998	2.58733	0.00770415	0.0542832	-2.0998	2.58733	7.27508	0.00699176	0.0469963	-2.1673	2.58733	4.89632	0.0315405	0.135211
ENSG00000099204.20	-2.47832	5.51011	4.22089e-06	0.00015374	2.47832	5.51011	21.0423	4.49254e-06	0.000150204	2.47848	5.51011	21.9755	2.18803e-05	0.000751786
ENSG00000099219.14	-0.339374	3.12379	0.75812	0.89908	0.339374	3.12379	0.280203	0.596568	0.755594	0.279822	3.12379	0.125182	0.724979	0.847618
ENSG00000099246.16	0.120365	4.86687	0.852551	0.952405	-0.120365	4.86687	0.0686416	0.793325	0.885549	-0.108677	4.86687	0.039787	0.842712	0.917538
ENSG00000099250.18	1.0627	1.67852	0.703722	0.8617	-1.0627	1.67852	0.523896	0.469185	0.653381	-1.20104	1.67852	0.791081	0.378062	0.582096
ENSG00000099256.19	-2.07855	2.51372	0.0669398	0.221088	2.07855	2.51372	3.62695	0.0568509	0.177752	2.17394	2.51372	4.09485	0.0484127	0.17584
ENSG00000099260.11	5.52117	1.77272	0.00225169	0.0232065	-5.52117	1.77272	13.2	0.000279943	0.00455679	-5.51712	1.77272	12.5293	0.000880744	0.0136887
ENSG00000099282.10	-2.31232	0.608114	0.097227	0.278048	2.31232	0.608114	2.0514	0.152066	0.324418	2.32473	0.608114	2.29755	0.135918	0.324357
ENSG00000099284.14	-0.227026	0.7672	0.964385	1	0.227026	0.7672	0.0314281	0.859289	0.925991	0.135021	0.7672	0.00870737	0.92603	0.964248
ENSG00000099290.17	0.969413	5.62654	0.0206892	0.104458	-0.969413	5.62654	5.35845	0.0206221	0.094867	-0.982811	5.62654	4.02289	0.0503506	0.180926
ENSG00000099308.10	-0.0810907	7.19839	0.84499	0.949651	0.0810907	7.19839	0.0307815	0.860729	0.927022	0.0809677	7.19839	0.0326497	0.857345	0.925972
ENSG00000099326.8	0.455954	3.4807	0.460183	0.684733	-0.455954	3.4807	0.517323	0.471986	0.655689	-0.469243	3.4807	0.402646	0.528639	0.710482
ENSG00000099330.9	0.469706	2.06396	0.755679	0.897768	-0.469706	2.06396	0.217507	0.640946	0.789044	-0.46984	2.06396	0.189711	0.665045	0.809682
ENSG00000099331.13	0.407145	8.96176	0.441367	0.670102	-0.407145	8.96176	0.655084	0.418301	0.608181	-0.406949	8.96176	0.704693	0.405234	0.608087
ENSG00000099337.5	-0.883014	5.31732	0.0825398	0.251261	0.883014	5.31732	3.24179	0.0717823	0.204488	0.874223	5.31732	2.88357	0.0957463	0.263953
ENSG00000099338.23	1.04991	2.85498	0.194666	0.421911	-1.04991	2.85498	1.57232	0.209871	0.397224	-1.06033	2.85498	1.33135	0.254088	0.461545
ENSG00000099341.11	1.12772	4.96311	0.0165671	0.0901434	-1.12772	4.96311	5.97606	0.0145013	0.0759666	-1.13066	4.96311	4.23664	0.0448273	0.168143
ENSG00000099364.16	0.574626	4.90162	0.352162	0.589794	-0.574626	4.90162	0.967457	0.325315	0.521312	-0.574795	4.90162	0.967794	0.33	0.538815
ENSG00000099365.11	1.99807	1.82164	0.0306596	0.134526	-1.99807	1.82164	5.25712	0.0218572	0.0980155	-2.03681	1.82164	3.10041	0.0844297	0.244861
ENSG00000099377.14	2.65024	2.85976	0.0136428	0.0792161	-2.65024	2.85976	6.48613	0.0108719	0.063019	-2.62907	2.85976	6.51801	0.0137994	0.0835255
ENSG00000099381.18	1.37446	6.65652	0.0168185	0.0911313	-1.37446	6.65652	5.93129	0.0148744	0.0772618	-1.37195	6.65652	7.10481	0.0103445	0.0713284
ENSG00000099385.11	1.37626	4.58723	0.040342	0.161172	-1.37626	4.58723	4.23126	0.039686	0.14267	-1.36309	4.58723	4.24813	0.0445495	0.167471
ENSG00000099617.4	1.6191	2.57975	0.16148	0.376633	-1.6191	2.57975	2.33507	0.126489	0.289268	-1.60588	2.57975	2.28381	0.137068	0.325957
ENSG00000099622.14	-0.408969	6.68635	0.365291	0.602595	0.408969	6.68635	0.840551	0.359239	0.552676	0.40627	6.68635	0.822673	0.36878	0.573914
ENSG00000099624.8	0.461934	4.81382	0.374007	0.609756	-0.461934	4.81382	0.902719	0.342054	0.537541	-0.458355	4.81382	0.671191	0.416551	0.618415
ENSG00000099625.13	0.663556	2.60687	0.674006	0.843107	-0.663556	2.60687	0.311227	0.576928	0.740289	-0.643096	2.60687	0.374681	0.543257	0.721886
ENSG00000099715.14	2.1893	0.0963544	0.710259	0.866757	-2.1893	0.0963544	0.830915	0.362008	0.555335	-2.23711	0.0963544	1.44545	0.234961	0.441569
ENSG00000099725.14	-0.288827	3.1736	0.787902	0.917564	0.288827	3.1736	0.0340291	0.853645	0.923504	0.280622	3.1736	0.0682512	0.794981	0.889762
ENSG00000099769.5	0.479051	2.17928	0.807425	0.929497	-0.479051	2.17928	0.143694	0.704636	0.831956	-0.448011	2.17928	0.154715	0.695754	0.830462
ENSG00000099783.12	1.18263	7.43126	0.0038415	0.0337878	-1.18263	7.43126	8.60671	0.00334927	0.0286763	-1.18173	7.43126	7.30161	0.00940226	0.0674453
ENSG00000099785.10	-2.67113	6.963	1.0087e-09	1.02728e-07	2.67113	6.963	37.3484	9.88043e-10	1.01291e-07	2.67065	6.963	36.9676	1.68221e-07	1.33541e-05
ENSG00000099795.7	1.25478	4.66471	0.0771358	0.241469	-1.25478	4.66471	3.32578	0.0682015	0.198079	-1.25168	4.66471	3.55549	0.0652053	0.211034
ENSG00000099797.15	-0.110516	3.75062	0.833874	0.944385	0.110516	3.75062	0.0319966	0.858035	0.925717	0.104532	3.75062	0.0216266	0.88368	0.940671
ENSG00000099800.8	1.22048	2.74258	0.212248	0.443041	-1.22048	2.74258	2.02748	0.154477	0.327262	-1.22038	2.74258	1.65703	0.203973	0.406109
ENSG00000099804.9	-1.4972	6.66724	0.00275036	0.0269636	1.4972	6.66724	8.66772	0.00323897	0.0280264	1.49069	6.66724	10.1155	0.00253387	0.0283618
ENSG00000099810.21	1.06902	2.51773	0.202958	0.432389	-1.06902	2.51773	1.91343	0.166583	0.34447	-1.0884	2.51773	1.29652	0.260312	0.468359
ENSG00000099814.16	-0.268151	0.961282	0.747457	0.893194	0.268151	0.961282	0.0338426	0.854042	0.923676	0.260732	0.961282	0.0340953	0.854256	0.92456
ENSG00000099817.12	-0.696291	5.93228	0.102144	0.285826	0.696291	5.93228	2.71667	0.0993048	0.248365	0.691505	5.93228	2.27131	0.138124	0.327371
ENSG00000099821.14	0.290184	4.61117	0.74265	0.889869	-0.290184	4.61117	0.187855	0.664708	0.80544	-0.297713	4.61117	0.21444	0.645332	0.796448
ENSG00000099822.3	1.52828	3.34994	0.130275	0.330945	-1.52828	3.34994	2.72471	0.0988063	0.247575	-1.52846	3.34994	2.86258	0.0969287	0.266206
ENSG00000099834.18	-0.120872	3.96393	0.869405	0.96207	0.120872	3.96393	0.0166291	0.897394	0.948113	0.160187	3.96393	0.0396699	0.842941	0.917622
ENSG00000099840.13	-2.04041	0.712043	0.201659	0.430977	2.04041	0.712043	1.79509	0.180308	0.361522	2.0243	0.712043	1.72951	0.194515	0.395623
ENSG00000099849.15	0.801909	2.6808	0.474178	0.694773	-0.801909	2.6808	0.626741	0.428553	0.617922	-0.755247	2.6808	0.56279	0.456678	0.653181
ENSG00000099860.9	2.38085	7.88251	1.0521e-05	0.000324952	-2.38085	7.88251	19.9538	7.93382e-06	0.000245631	-2.38094	7.88251	21.9726	2.19028e-05	0.000751786
ENSG00000099864.18	2.66606	1.29587	0.15238	0.363178	-2.66606	1.29587	3.11242	0.0776975	0.214625	-2.67092	1.29587	2.96358	0.0913843	0.256238
ENSG00000099866.15	-1.71565	1.72651	0.137506	0.341256	1.71565	1.72651	1.64818	0.199206	0.384359	1.6303	1.72651	1.86357	0.178366	0.376173
ENSG00000099875.14	0.0814945	8.49217	0.878681	0.966687	-0.0814945	8.49217	0.0350516	0.851487	0.922202	-0.0802486	8.49217	0.0324766	0.857719	0.926229
ENSG00000099889.14	0.228383	1.49348	0.97133	1	-0.228383	1.49348	0.027758	0.867679	0.931397	-0.199445	1.49348	0.0228928	0.880349	0.939063
ENSG00000099899.15	1.32394	3.4374	0.0635981	0.214005	-1.32394	3.4374	3.80528	0.0510912	0.166927	-1.32315	3.4374	2.81343	0.0997626	0.271142
ENSG00000099901.17	2.07382	5.61803	0.000647683	0.00912296	-2.07382	5.61803	12.0652	0.000513724	0.00721637	-2.0718	5.61803	13.0955	0.000692758	0.0113623
ENSG00000099904.15	0.235372	3.18879	0.803479	0.92647	-0.235372	3.18879	0.0857389	0.769666	0.871383	-0.226557	3.18879	0.0714049	0.790409	0.887018
ENSG00000099910.17	-0.461197	2.87817	0.522114	0.735181	0.461197	2.87817	0.373213	0.541258	0.713686	0.461488	2.87817	0.295549	0.589119	0.757376
ENSG00000099917.17	0.927418	7.04366	0.0241832	0.115719	-0.927418	7.04366	5.2267	0.0222427	0.0988563	-0.928593	7.04366	4.50587	0.0387879	0.153591
ENSG00000099937.11	2.03815	1.08148	0.187642	0.41273	-2.03815	1.08148	2.14997	0.142573	0.311947	-2.05665	1.08148	1.92824	0.171148	0.367662
ENSG00000099940.12	-0.632594	5.27672	0.204632	0.434673	0.632594	5.27672	1.56996	0.210213	0.397665	0.632846	5.27672	1.44211	0.235495	0.442036
ENSG00000099942.13	-0.876073	6.43093	0.0179316	0.0947096	0.876073	6.43093	5.45006	0.0195676	0.0917443	0.882253	6.43093	4.33706	0.0424629	0.162438
ENSG00000099949.21	0.954269	4.55073	0.137712	0.341522	-0.954269	4.55073	2.42373	0.11951	0.279586	-0.954283	4.55073	2.20521	0.143866	0.33414
ENSG00000099954.18	0.466773	2.5529	0.657643	0.831476	-0.466773	2.5529	0.233819	0.628706	0.780213	-0.455519	2.5529	0.195581	0.660232	0.806346
ENSG00000099956.19	1.27253	5.35018	0.00994687	0.0639483	-1.27253	5.35018	6.79528	0.00913994	0.0558572	-1.27944	5.35018	5.74107	0.0203825	0.104029
ENSG00000099958.14	4.58506	1.94491	0.00579893	0.0449286	-4.58506	1.94491	10.2967	0.00133267	0.0146	-4.58699	1.94491	10.1817	0.00245966	0.0278942
ENSG00000099968.17	-0.176246	5.30189	0.74221	0.88948	0.176246	5.30189	0.138728	0.709549	0.834981	0.162686	5.30189	0.0986899	0.754723	0.867215
ENSG00000099974.8	1.57086	2.70743	0.172721	0.392674	-1.57086	2.70743	2.08366	0.148882	0.320598	-1.52461	2.70743	2.14013	0.149791	0.341479
ENSG00000099985.4	2.15496	4.95274	0.00148979	0.0171082	-2.15496	4.95274	10.3902	0.00126685	0.0140984	-2.14798	4.95274	10.7138	0.00193973	0.0239641
ENSG00000099991.18	0.0578131	6.257	0.930976	0.992528	-0.0578131	6.257	0.0166218	0.897417	0.948113	-0.0563355	6.257	0.0149608	0.903144	0.952695
ENSG00000099992.15	0.527349	3.28983	0.470042	0.692054	-0.527349	3.28983	0.703432	0.401633	0.593138	-0.53046	3.28983	0.466914	0.497586	0.685471
ENSG00000099994.11	-1.01909	1.41988	0.398452	0.632165	1.01909	1.41988	0.504758	0.477417	0.660507	0.963054	1.41988	0.538714	0.466418	0.660604
ENSG00000099995.19	0.262611	7.40137	0.500863	0.717837	-0.262611	7.40137	0.500391	0.479328	0.662382	-0.260459	7.40137	0.393574	0.533301	0.713711
ENSG00000099998.17	6.68422	3.64121	6.82365e-06	0.000223793	-6.68422	3.64121	28.0472	1.18391e-07	6.64247e-06	-6.81949	3.64121	27.6613	3.06455e-06	0.000149651
ENSG00000099999.14	0.450127	3.01141	0.587363	0.784002	-0.450127	3.01141	0.468462	0.493696	0.674809	-0.443453	3.01141	0.287915	0.593955	0.759881
ENSG00000100003.18	-0.500303	1.79653	0.660422	0.833248	0.500303	1.79653	0.271828	0.602108	0.759679	0.468807	1.79653	0.163892	0.687337	0.825152
ENSG00000100012.11	-0.288138	0.0871122	1	1	0.288138	0.0871122	0.0232439	0.878824	0.937768	0.287989	0.0871122	0.029506	0.864314	0.929589
ENSG00000100014.20	0.595529	2.74964	0.513622	0.727932	-0.595529	2.74964	0.798012	0.371688	0.564867	-0.557264	2.74964	0.406258	0.526803	0.709308
ENSG00000100023.19	0.962494	4.2114	0.127684	0.327013	-0.962494	4.2114	2.39815	0.121478	0.28244	-0.967252	4.2114	2.11409	0.152241	0.34449
ENSG00000100024.14	2.71045	4.9528	1.46641e-05	0.000425093	-2.71045	4.9528	19.5111	1.00017e-05	0.000297172	-2.71177	4.9528	18.2811	8.63649e-05	0.00227369
ENSG00000100027.15	0.297844	2.48011	0.792565	0.92026	-0.297844	2.48011	0.0914809	0.762303	0.867106	-0.269244	2.48011	0.0688623	0.794086	0.889404
ENSG00000100028.12	0.0265049	2.74742	0.971968	1	-0.0265049	2.74742	0.000862773	0.976567	0.98985	-0.0183534	2.74742	0.000344996	0.985255	0.993664
ENSG00000100029.18	2.20364	4.81208	0.00142404	0.0166285	-2.20364	4.81208	10.4376	0.00123473	0.0139065	-2.19089	4.81208	10.613	0.0020285	0.0244841
ENSG00000100030.14	-0.983951	6.80075	0.024744	0.117173	0.983951	6.80075	5.15769	0.0231437	0.101405	0.980084	6.80075	4.97314	0.0302947	0.131916
ENSG00000100031.19	0.875376	0.37563	0.877121	0.965937	-0.875376	0.37563	0.196505	0.657557	0.800527	-0.871082	0.37563	0.272364	0.604071	0.766966
ENSG00000100033.16	4.86688	-0.0311279	0.318508	0.554924	-4.86688	-0.0311279	4.70128	0.0301401	0.119968	-4.86791	-0.0311279	6.26652	0.0158635	0.09005
ENSG00000100034.14	-0.66019	6.01191	0.176926	0.398488	0.66019	6.01191	1.72955	0.188469	0.371987	0.65927	6.01191	1.85491	0.179361	0.377242
ENSG00000100036.13	2.73543	2.68461	0.00170834	0.0190171	-2.73543	2.68461	10.6431	0.00110485	0.0127539	-2.75425	2.68461	7.62222	0.00805691	0.0610779
ENSG00000100038.19	1.44139	3.78514	0.0963945	0.276792	-1.44139	3.78514	3.17056	0.0749766	0.210185	-1.43935	3.78514	3.23234	0.0782783	0.235154
ENSG00000100055.21	1.29858	8.03691	0.0104522	0.0663387	-1.29858	8.03691	6.79594	0.00913653	0.0558572	-1.29852	8.03691	7.35295	0.00917173	0.0662522
ENSG00000100056.12	1.58924	4.77645	0.014569	0.0829453	-1.58924	4.77645	6.24891	0.012427	0.0690476	-1.58802	4.77645	6.0362	0.0175544	0.095577
ENSG00000100060.17	-0.767899	4.47833	0.128025	0.327406	0.767899	4.47833	2.16295	0.141373	0.310156	0.771996	4.47833	1.64643	0.205402	0.407854
ENSG00000100065.15	1.73046	0.849467	0.300417	0.536509	-1.73046	0.849467	1.41874	0.233611	0.424067	-1.74123	0.849467	1.28896	0.26169	0.469869
ENSG00000100068.13	1.58576	3.91481	0.0831449	0.25227	-1.58576	3.91481	3.46412	0.0627141	0.188544	-1.60131	3.91481	4.00167	0.0509383	0.182276
ENSG00000100075.10	0.515597	3.86293	0.544317	0.75266	-0.515597	3.86293	0.467365	0.494202	0.674925	-0.507301	3.86293	0.452532	0.504253	0.691648
ENSG00000100077.15	-0.658757	5.25597	0.173351	0.393529	0.658757	5.25597	1.76508	0.183992	0.366846	0.661403	5.25597	1.58173	0.214394	0.419361
ENSG00000100079.7	-1.20887	1.03883	0.537979	0.747432	1.20887	1.03883	0.780978	0.376842	0.569757	1.11401	1.03883	0.557765	0.458684	0.654779
ENSG00000100083.19	1.72528	5.95716	0.00182881	0.0199506	-1.72528	5.95716	9.93474	0.00162189	0.0170467	-1.72428	5.95716	10.4262	0.00220454	0.0258925
ENSG00000100084.14	0.460072	4.62589	0.494791	0.712886	-0.460072	4.62589	0.502194	0.478537	0.661584	-0.453631	4.62589	0.49627	0.484434	0.674617
ENSG00000100092.23	1.49782	5.29341	0.0154437	0.0859033	-1.49782	5.29341	6.16293	0.0130455	0.0710762	-1.49715	5.29341	6.52088	0.0137798	0.0835219
ENSG00000100095.19	5.87811	0.523283	0.158258	0.371516	-5.87811	0.523283	6.06729	0.0137708	0.0734619	-5.86773	0.523283	8.31055	0.00594253	0.0498323
ENSG00000100097.12	1.91357	4.97388	0.00134003	0.0159077	-1.91357	4.97388	10.4192	0.0012471	0.013969	-1.91526	4.97388	9.34986	0.00358679	0.0361011
ENSG00000100099.20	0.975141	4.33778	0.126417	0.325019	-0.975141	4.33778	2.82012	0.0930893	0.238896	-0.968431	4.33778	2.17869	0.146247	0.336791
ENSG00000100100.12	0.471182	6.10977	0.427971	0.65766	-0.471182	6.10977	0.724395	0.394706	0.586755	-0.473329	6.10977	0.851455	0.360603	0.567002
ENSG00000100104.13	-1.04788	3.92379	0.116287	0.309033	1.04788	3.92379	2.16006	0.141639	0.310342	1.03793	3.92379	2.12613	0.151102	0.34329
ENSG00000100105.18	0.19671	4.52789	0.769544	0.905828	-0.19671	4.52789	0.0849119	0.770748	0.871844	-0.182491	4.52789	0.0769258	0.782659	0.882105
ENSG00000100106.22	0.329434	6.70414	0.469123	0.691226	-0.329434	6.70414	0.573094	0.449032	0.636249	-0.329243	6.70414	0.542441	0.464888	0.659743
ENSG00000100109.17	1.70642	4.95552	0.00583311	0.0451257	-1.70642	4.95552	7.76828	0.00531716	0.0392699	-1.70505	4.95552	7.3619	0.00913214	0.0660474
ENSG00000100116.16	1.95883	2.0849	0.111162	0.300994	-1.95883	2.0849	3.22994	0.0723035	0.205369	-1.95508	2.0849	2.93136	0.0931136	0.259338
ENSG00000100124.15	1.40421	2.77277	0.0995412	0.282164	-1.40421	2.77277	3.43778	0.0637212	0.190425	-1.39125	2.77277	2.30497	0.135302	0.323822
[truncated: 13,482 more rows]

## Sheet: Figure 3a
Figure 3a
Ensembl Gene ID	P1-S1	P1-S2-1	P1-S2-2	P1-S3	P1-S4	P2-S1	P2-S2-1	P2-S2-2	P2-S3	P3-S1	P3-S2-1	P3-S2-2	P3-S3	P3-S4			Ensembl Gene ID	P1-S1	P1-S2-1	P1-S2-2	P1-S3	P1-S4	P2-S1	P2-S2-1	P2-S2-2	P2-S3	P3-S1	P3-S2-1	P3-S2-2	P3-S3	P3-S4
ENSG00000184979.9	135.17	86.2	36.32	14.16	3.54	70.26	77.44	59.79	4.76	15.32	17.93	11.62	4.47	4.02			ENSG00000109272.4	0	4.54	3.3	45.64	72.07	0	0.34	2.2	13.1	10.78	50.29	95.03	399.39	817.25
ENSG00000163958.14	105.14	22.68	105.65	84.98	2.95	51.27	191.07	319.64	25.01	179.92	20.55	3.42	0	1.46			ENSG00000119280.16	0	4.54	13.21	59.8	76.2	9.49	4.18	1.6	35.73	0.57	36.3	25.98	97.54	194.54
ENSG00000185339.8	60.08	13.61	9.9	6.29	0	32.28	48.04	30.19	22.63	28.95	10.06	15.73	5.07	0.37			ENSG00000198478.8	0	18.15	56.13	125.89	160.09	7.6	4.85	3.4	58.35	11.35	218.65	255.7	693.8	1214.37
ENSG00000026751.17	37.55	74.86	31.36	23.6	3.54	96.85	136.38	48.19	25.6	26.68	3.5	7.18	19.69	7.76			ENSG00000076770.14	7.51	31.76	6.6	39.34	704.73	11.39	19.3	11	16.67	3.41	23.61	30.77	67.11	962.66
ENSG00000115604.10	491.88	104.34	181.58	78.68	2.36	68.36	716.31	652.58	44.06	196.38	33.23	32.82	14.02	10.23			ENSG00000162367.11	0	11.34	3.3	36.19	76.79	5.7	2.82	1.6	22.63	10.22	62.1	33.84	127.07	193.54
ENSG00000138061.12	135.17	36.29	95.74	26.75	8.27	85.45	518.91	833.05	76.22	124.3	20.12	21.88	19.39	4.93			ENSG00000266412.5	82.61	149.71	138.66	303.71	3429.45	81.66	267.61	235.56	160.77	77.76	233.51	257.75	428.92	2008.7
ENSG00000126709.15	1366.76	685.04	452.3	147.92	54.94	695.03	928.72	596.09	173.87	517.35	200.28	114.86	116.93	37.81			ENSG00000162722.9	30.04	99.81	102.35	432.75	3362.7	58.87	15.58	15.2	181.01	57.33	126.81	205.79	424.15	2475.24
ENSG00000131979.19	112.65	77.12	105.65	119.6	24.81	112.04	51.14	48.29	44.06	234.41	61.66	73.16	25.35	10.69			ENSG00000005249.13	37.55	72.59	13.21	129.04	271.73	17.09	13.77	8.3	135.76	32.35	259.75	257.07	833.69	1364.34
ENSG00000130303.13	172.72	86.2	66.03	26.75	10.04	81.66	119.55	112.88	40.49	30.08	26.24	12.99	29.68	7.85			ENSG00000128487.16	15.02	18.15	56.13	74.75	400.51	36.08	31.72	18.4	36.92	15.32	48.54	81.36	94.11	480.69
ENSG00000088827.12	653.34	190.54	359.86	26.75	18.9	231.68	354.77	217.16	109.56	202.34	89.21	36.24	53.09	5.85			ENSG00000101162.3	22.53	145.17	125.46	445.34	663.38	43.68	37.99	38.99	409.66	55.62	746.45	781.12	1975.5	3644.4
ENSG00000130202.10	150.19	58.98	168.38	62.95	14.18	79.76	27.32	37.79	26.2	186.17	27.55	23.93	8.65	5.39			ENSG00000070182.21	0	4.54	34.67	75.53	955.79	32.28	20.89	43.39	52.4	27.24	17.93	25.3	73.08	595.95
ENSG00000136689.18	285.37	145.17	128.76	179.39	13	93.05	111.59	168.37	34.54	149.84	38.48	49.23	14.32	6.03			ENSG00000180354.16	30.04	63.51	52.82	166.81	273.51	26.59	23.48	23.8	239.37	17.03	165.3	209.89	616.54	804.56
ENSG00000196141.14	165.21	113.42	66.03	11.8	12.41	51.27	92.12	46.19	13.1	28.38	17.49	3.76	14.02	4.93			ENSG00000158856.18	52.57	99.81	99.04	287.97	1344.49	79.76	22.58	27.8	219.12	27.24	122.88	148.36	329.3	1116.65
ENSG00000186583.11	15.02	9.07	9.9	1.57	0	28.48	26.7	27.99	2.38	18.73	5.25	0	3.58	0.73			ENSG00000082146.13	7.51	13.61	16.51	28.33	819.34	11.39	7.79	3.2	1.19	0.28	14.43	8.2	14.91	542.71
ENSG00000035720.8	67.59	31.76	13.21	6.29	0.59	20.89	24.55	4.8	2.38	3.97	2.62	0	0.89	1.83			ENSG00000088726.16	0	9.07	3.3	31.47	37.81	3.8	0.96	1.2	11.91	0.57	24.93	43.07	58.46	101.02
ENSG00000078081.8	7.51	36.29	13.21	3.15	0	26.59	11.18	0.8	1.19	14.19	2.19	0	0.3	0.55			ENSG00000104267.10	7.51	18.15	23.11	23.6	120.51	7.6	7	4.8	34.54	5.68	44.6	69.74	160.92	262.49
ENSG00000138760.10	142.68	49.9	39.62	29.9	13.59	75.96	83.88	50.99	61.93	23.27	55.1	32.13	25.35	10.78			ENSG00000156265.15	22.53	63.51	108.95	162.87	221.52	13.29	9.6	14.3	64.31	22.7	62.1	87.51	405.66	592.94
ENSG00000115267.8	232.8	192.81	128.76	53.5	14.77	142.42	226.52	181.97	33.34	66.97	63.84	86.83	38.93	20.82			ENSG00000133816.15	22.53	13.61	23.11	53.5	456.04	7.6	28.05	61.99	42.87	22.14	43.73	69.74	51.75	474.2
ENSG00000185745.10	773.5	408.3	283.93	53.5	15.95	176.61	561.02	354.14	36.92	84	60.35	51.96	59.8	8.95			ENSG00000165406.16	90.12	63.51	89.14	256.5	2375.31	56.97	87.1	81.09	50.02	57.33	72.15	82.04	127.36	1417.96
ENSG00000108679.13	112.65	86.2	161.77	53.5	11.52	163.31	237.98	125.38	72.64	149.27	83.96	51.28	26.85	15.34			ENSG00000101856.10	15.02	40.83	89.14	160.51	194.35	24.69	16.82	20.8	120.28	56.76	196.78	389.71	748.23	699.98
ENSG00000187608.10	818.55	920.95	335.1	88.12	59.07	442.46	428.71	351.84	83.36	207.17	114.35	77.26	80.54	20.28			ENSG00000198948.12	0	18.15	0	36.19	54.64	0	2.71	4.8	19.05	5.68	35.42	89.56	191.2	314.46
ENSG00000139572.4	45.06	22.68	19.81	31.47	0	20.89	30.14	24.2	1.19	48.24	4.37	4.79	0.89	1.28			ENSG00000197959.14	30.04	13.61	23.11	55.86	62.32	11.39	3.39	5.6	17.86	11.92	78.27	117.6	198.8	300.58
ENSG00000188282.12	15.02	27.22	23.11	4.72	0.59	81.66	20.66	5	4.76	10.78	6.78	4.1	7.76	1.28			ENSG00000068796.16	45.06	86.2	75.93	143.2	283.55	49.37	52.5	41.19	73.24	26.39	205.09	257.41	863.07	1571.67
ENSG00000155307.18	165.21	81.66	89.14	124.32	8.27	51.27	382.31	265.65	70.26	149.84	77.18	50.59	22.37	11.14			ENSG00000049323.16	22.53	18.15	29.71	77.11	85.66	26.59	7.11	7.2	28.58	24.41	137.09	101.87	239.82	392.74
ENSG00000287080.1	15.02	81.66	29.71	24.39	7.68	83.56	107.08	56.39	14.29	37.46	21.86	21.19	45.04	6.58			ENSG00000119950.21	15.02	31.76	46.22	75.53	541.1	18.99	18.06	23.4	45.25	40.87	55.97	75.21	22.97	717.7
ENSG00000163874.11	195.25	81.66	221.2	151.07	15.36	210.79	163.98	183.27	117.9	510.82	148.68	146.99	36.24	11.33			ENSG00000124491.15	30.04	145.17	122.15	569.65	776.8	32.28	23.37	19	321.54	29.51	425.92	466.28	1383.27	3388.3
ENSG00000204634.12	165.21	45.37	135.36	67.67	6.5	91.15	204.51	239.86	41.68	205.46	33.89	49.91	41.16	9.13			ENSG00000073792.15	7.51	18.15	9.9	45.64	180.47	1.9	4.52	1.8	19.05	8.23	19.46	17.78	51.3	248.79
ENSG00000183019.7	180.23	45.37	62.73	26.75	4.14	41.78	197.73	311.74	8.34	95.92	13.12	2.73	9.99	3.47			ENSG00000187699.10	30.04	22.68	56.13	78.68	151.23	13.29	9.14	6	23.82	4.54	140.37	156.57	317.67	456.3
ENSG00000163754.17	187.74	81.66	66.03	59.8	7.09	47.47	251.86	241.86	35.73	148.14	39.79	25.98	19.69	12.6			ENSG00000101782.15	75.1	154.25	102.35	122.74	1035.54	85.45	96.69	102.18	67.88	93.08	157.86	175.71	241.01	1072.62
ENSG00000108771.13	97.63	79.39	39.62	17.31	2.36	49.37	61.81	43.39	13.1	19.3	20.12	8.89	15.51	8.4			ENSG00000164116.16	0	4.54	9.9	15.74	28.95	3.8	2.37	2.2	20.24	0.57	28.42	20.51	52.5	146.32
ENSG00000166794.4	105.14	102.08	42.92	28.33	11.22	148.12	128.92	69.79	34.54	35.76	10.93	15.04	23.86	7.22			ENSG00000163735.7	0	0	3.3	23.6	17.72	0	0.34	2	9.53	0.57	30.17	16.41	52.2	120.56
ENSG00000111335.12	382.99	235.91	158.47	55.08	21.27	241.17	629.38	341.74	101.22	134.52	77.84	60.51	80.83	26.67			ENSG00000198876.13	60.08	63.51	112.25	140.05	2543.66	26.59	101.27	73.19	22.63	19.87	25.8	72.47	70.99	2178.95
ENSG00000156127.6	37.55	40.83	29.71	40.91	2.36	29.43	63.73	137.38	26.2	60.73	17.93	11.28	5.67	5.3			ENSG00000163736.4	52.57	251.79	356.56	837.96	1313.18	43.68	24.27	52.99	246.51	119.76	458.5	510.72	1422.34	3739.48
ENSG00000125384.7	105.14	45.37	52.82	36.19	14.77	66.46	70.11	69.59	66.69	232.14	28.42	30.77	35.5	16.62			ENSG00000171552.13	82.61	122.49	89.14	196.7	1922.22	68.36	66.32	80.19	44.06	45.97	72.15	100.5	147.95	1415.86
ENSG00000198018.7	37.55	27.22	8.25	17.31	1.77	13.29	36.41	23.3	5.95	36.33	15.31	6.84	9.84	2.74			ENSG00000128266.9	0	22.68	13.21	29.9	34.85	1.9	2.54	2.2	33.34	2.84	26.24	18.46	112.75	173.81
ENSG00000137965.11	307.9	186	69.33	42.49	19.49	127.23	483.97	220.26	54.78	92.52	74.78	42.39	34.6	10.23			ENSG00000123091.5	75.1	54.44	79.24	140.05	569.46	36.08	46.62	53.59	67.88	89.68	113.26	170.92	243.1	672.03
ENSG00000162772.17	22.53	40.83	6.6	6.29	3.54	70.26	13.43	10.2	17.86	7.38	17.49	20.51	5.07	4.02			ENSG00000110799.13	0	0	0	9.44	21.86	3.8	1.69	1.8	15.48	2.84	20.12	31.45	46.38	116.36
ENSG00000187116.13	585.75	117.95	194.79	192.77	23.63	127.23	364.31	699.77	109.56	309.05	91.83	60.17	45.04	16.17			ENSG00000145335.15	45.06	31.76	56.13	182.54	2728.56	102.55	4.69	4	36.92	6.81	52.91	117.6	184.04	1871.52
ENSG00000108950.12	15.02	18.15	3.3	6.29	3.54	81.66	62.77	142.77	51.8	63	27.11	29.4	8.95	1.64			ENSG00000172331.12	15.02	15.88	16.51	34.62	928.32	15.19	17.84	21.4	5.95	9.65	13.56	10.26	8.05	449.36
ENSG00000173334.4	202.76	249.52	168.38	146.35	27.76	365.55	495.04	408.73	85.74	311.03	134.25	130.59	86.2	37.99			ENSG00000184500.15	0	4.54	0	12.59	39.28	0	2.48	3.6	20.24	2.84	30.17	28.72	102.61	210.8
ENSG00000089127.13	420.54	267.66	158.47	56.65	17.13	119.64	447	286.65	61.93	85.7	59.91	23.25	63.24	10.23			ENSG00000120885.21	67.59	104.34	105.65	357.21	344.39	74.06	175.15	225.56	496.6	62.43	439.91	471.75	1205.94	1711.87
ENSG00000134070.5	67.59	40.83	99.04	124.32	5.91	81.66	19.98	26	29.77	113.52	24.93	29.4	15.51	12.79			ENSG00000133606.11	97.63	122.49	115.55	225.03	1724.62	127.23	185.26	157.37	133.38	106.14	175.35	224.94	226.84	2589.31
ENSG00000276410.3	30.04	36.29	16.51	1.57	5.32	39.88	52.95	22.6	5.95	10.22	8.75	23.25	13.72	4.2			ENSG00000029534.20	7.51	27.22	29.71	135.33	879	47.47	5.98	5.4	86.93	6.81	75.21	59.48	109.32	656.23
ENSG00000117143.13	30.04	68.05	6.6	20.46	5.91	72.16	51.42	11	13.1	15.89	13.56	17.78	12.83	2.74			ENSG00000060138.13	90.12	81.66	92.44	198.28	2333.36	140.52	67.51	43.19	103.61	51.65	113.26	103.92	106.19	1505.18
ENSG00000136826.15	37.55	36.29	125.46	64.52	10.04	66.46	35.9	41.59	77.41	55.06	55.97	64.95	42.65	6.76			ENSG00000170271.11	7.51	22.68	23.11	62.95	105.74	24.69	14	22.2	29.77	1.7	52.04	60.17	134.23	232.17
ENSG00000186431.19	352.95	136.1	108.95	136.91	17.13	64.57	217.55	274.05	33.34	280.67	113.7	75.55	40.57	21.37			ENSG00000082781.12	0	18.15	6.6	50.36	36.62	3.8	1.81	2.4	45.25	6.81	44.17	44.44	139.74	196.18
ENSG00000124256.15	127.66	186	112.25	48.78	14.47	290.54	171.82	132.08	50.02	85.14	83.52	56.06	77.25	16.44			ENSG00000136929.13	30.04	22.68	52.82	39.34	258.74	70.26	0.68	1.4	5.95	13.62	41.11	51.96	123.79	360.77
ENSG00000173801.17	176.48	77.12	46.22	15.74	7.68	64.57	111.82	39.79	15.48	87.97	58.16	26.66	14.02	4.02			ENSG00000228474.6	45.06	81.66	75.93	194.34	203.21	43.68	37.54	28.19	67.88	38.6	136.87	181.86	443.24	565.9
ENSG00000077984.6	548.21	235.91	105.65	108.58	14.18	55.07	568.64	786.06	51.21	374.6	181.04	84.09	27.14	35.25			ENSG00000177119.16	7.51	45.37	75.93	203	184.9	37.98	54.87	29.59	73.83	53.35	260.63	278.26	527.95	697.97
ENSG00000163568.15	82.61	77.12	42.92	17.31	2.95	26.59	99.85	53.99	7.15	67.54	12.24	12.99	11.33	5.02			ENSG00000127920.5	0	18.15	36.32	75.53	94.52	13.29	2.6	1.2	10.72	5.11	59.03	110.76	222.22	335.56
ENSG00000044574.8	240.31	326.64	105.65	124.32	48.44	577.29	629.55	437.12	117.9	174.81	143.87	147.68	116.93	47.49			ENSG00000148498.16	0	13.61	13.21	42.49	46.67	7.6	1.13	3.4	19.05	5.11	51.6	37.6	122.29	125.31
ENSG00000117226.12	120.15	145.17	42.92	22.03	8.27	30.38	88.9	55.29	21.44	26.11	12.68	19.14	16.7	9.68			ENSG00000150093.19	45.06	104.34	89.14	306.86	274.1	89.25	183	102.78	167.91	53.92	270.68	362.7	721.24	1271.73
ENSG00000125148.7	300.39	213.22	105.65	72.39	32.49	115.84	132.03	65.99	48.83	252.86	60.35	71.79	11.93	15.53			ENSG00000019102.12	0	4.54	8.25	18.1	19.79	0	1.19	0.8	13.1	6.24	18.15	47.52	39.22	92.7
ENSG00000276368.1	30.04	95.27	23.11	6.29	10.63	68.36	140.1	76.39	8.34	22.7	34.98	21.19	14.02	4.38			ENSG00000188536.13	82.61	31.76	168.38	1052.76	11796.2	195.6	1.07	1	53.59	29.23	15.74	400.99	202.08	12036.1
ENSG00000042493.16	135.17	86.2	49.52	29.9	9.45	77.86	120.23	148.37	65.5	80.6	86.58	55.38	27.74	14.43			ENSG00000159023.21	214.03	154.25	227.8	360.36	3350.3	241.17	207.89	178.07	156.01	63	197.87	316.55	356.74	2925.24
ENSG00000171848.15	37.55	108.88	36.32	34.62	11.81	97.8	130.34	52.99	16.67	35.19	20.99	19.83	28.34	7.49			ENSG00000086232.13	52.57	154.25	89.14	225.82	516.29	83.56	87.1	54.39	127.42	35.76	159.83	190.75	396.26	930.69
ENSG00000132530.17	533.19	610.18	447.35	155.79	28.95	243.07	544.2	432.22	85.74	147.29	147.8	66.32	68.01	39.64			ENSG00000104765.16	127.66	108.88	115.55	191.98	2454.46	165.21	74.96	69.89	89.32	34.05	110.42	183.91	219.09	2395.14
ENSG00000254709.7	135.17	2506.52	193.14	72.39	44.3	3607.12	5481.19	705.87	102.42	455.48	191.53	233.82	238.18	10.96			ENSG00000173542.8	0	18.15	16.51	33.05	69.11	1.9	9.6	3.8	10.72	3.41	101.45	56.75	201.04	335.01
ENSG00000185885.16	153.95	140.64	104	70.81	6.5	117.74	310.29	281.45	45.25	87.41	53.79	25.64	19.09	5.57			ENSG00000107438.9	52.57	31.76	49.52	95.99	151.82	18.99	27.09	11	66.69	18.73	179.73	178.44	308.12	508.27
ENSG00000196743.8	82.61	45.37	26.41	20.46	8.86	60.77	76.09	41.89	35.73	47.11	25.8	17.09	13.42	6.21			ENSG00000150867.14	150.19	181.47	168.38	275.39	935.41	70.26	128.64	119.58	206.02	128.84	248.6	274.85	413.12	1213.64
ENSG00000137959.16	450.58	176.93	171.68	45.64	18.9	91.15	573.67	309.14	40.49	80.03	74.34	28.03	42.65	17.35			ENSG00000130830.15	82.61	104.34	89.14	210.87	742.54	26.59	130.34	203.36	111.94	82.3	169.67	185.97	323.63	998.37
ENSG00000121858.11	683.38	335.71	227.8	45.64	11.81	79.76	242.78	241.76	47.64	26.68	45.04	25.3	28.93	13.33			ENSG00000177324.13	0	4.54	3.3	18.88	30.72	13.29	1.24	2.4	11.91	0	29.3	23.93	134.67	146.5
[truncated: 425 more rows]

## Sheet: Figure 3b
Figure 3b
Ensembl Gene ID	P1-S1	P1-S2-1	P1-S2-2	P1-S3	P1-S4	P2-S1	P2-S2-1	P2-S2-2	P2-S3	P3-S1	P3-S2-1	P3-S2-2	P3-S3	P3-S4	type
[truncated: 955 more rows]

## Sheet: Figure 3c
Figure 3c
Term	PValue	type		Term	PValue	type
[truncated: 10 more rows]

## Sheet: Figure 5c
Figure 5c
[truncated: 14,993 more rows]

[truncated: 5 more sheets: Figure 5d, Figure S3a, Figure S3b, Figure S4, Figure S9]
